# Supplementary material for: Compound screening in human airway basal cells identifies Wnt pathway activators as potential pro-regenerative therapies
Source: J Cell Sci. 2025 Apr 14;138(7):jcs263487. doi: 10.1242/jcs.263487 (PMC12045047; doi:10.1242/jcs.263487)
Supplement: Table S2. Z Scores for all screened compounds. [file joces-138-263487-TableS2.xlsx]

## Sheet: ENZO
Library	Name	Donor	Concentration (µM)	Mean Z Score
ENZO Libraries	TYRPHOSTIN AG 1295	1	0.5	5.21803
ENZO Libraries	Triacetylresveratrol	1	5	4.60216
ENZO Libraries	Kenpaullone	1	0.5	3.89022
ENZO Libraries	Y-27632√Ç¬∑2HCl	1	5	3.60744
ENZO Libraries	Resveratrol	1	5	3.3884
ENZO Libraries	Apigenin	1	5	3.23035
ENZO Libraries	PD-98059	1	0.5	2.9023
ENZO Libraries	AG-1296	1	5	2.77864
ENZO Libraries	GF 109203X	1	0.5	2.63822
ENZO Libraries	PP1	1	5	2.58242
ENZO Libraries	Indirubin-3'-monooxime	1	5	2.48285
ENZO Libraries	PD-98059	1	5	2.39273
ENZO Libraries	AG-1296	1	0.5	2.20274
ENZO Libraries	Genistein	1	5	2.14313
ENZO Libraries	TYRPHOSTIN AG 1295	1	5	2.10193
ENZO Libraries	Daidzein	1	5	1.72433
ENZO Libraries	Aminoresveratrol sulfate	1	5	1.5551
ENZO Libraries	Piceatannol	1	5	1.5164
ENZO Libraries	SU 4312	1	5	1.42867
ENZO Libraries	PP1	1	0.5	1.36354
ENZO Libraries	Triacetylresveratrol	1	0.5	1.28218
ENZO Libraries	AGK2	1	0.5	1.19691
ENZO Libraries	Y-27632√Ç¬∑2HCl	1	0.5	1.16848
ENZO Libraries	Resveratrol	1	0.5	1.07574
ENZO Libraries	SB-202190	1	0.5	0.994957
ENZO Libraries	SB-203580	1	0.5	0.837882
ENZO Libraries	RG-1462	1	0.5	0.773826
ENZO Libraries	H-7√Ç¬∑2HCl	1	0.5	0.67632
ENZO Libraries	Genistein	1	0.5	0.674029
ENZO Libraries	BML-278	1	5	0.649531
ENZO Libraries	CA-074	1	0.5	0.62413
ENZO Libraries	HA-1077√Ç¬∑2HCl	1	5	0.58803
ENZO Libraries	Rottlerin	1	0.5	0.583304
ENZO Libraries	URB-597	1	5	0.549958
ENZO Libraries	PPACK	1	0.5	0.532708
ENZO Libraries	PP2	1	5	0.51834
ENZO Libraries	HA-1077√Ç¬∑2HCl	1	0.5	0.506188
ENZO Libraries	BML-244	1	0.5	0.474434
ENZO Libraries	TYRPHOSTIN 23	1	0.5	0.456289
ENZO Libraries	Hydroxy-2-naphthalenylmethylphosphonic acid	1	0.5	0.419999
ENZO Libraries	BML-278	1	0.5	0.415463
ENZO Libraries	ZM 336372	1	0.5	0.389097
ENZO Libraries	HA-1004√Ç¬∑HCl	1	5	0.388884
ENZO Libraries	4-Amino-D L-benzylsuccinic acid	1	0.5	0.379173
ENZO Libraries	AG-490	1	0.5	0.365564
ENZO Libraries	HA-1004√Ç¬∑HCl	1	0.5	0.347419
ENZO Libraries	Quercetin√Ç¬∑2H2O	1	0.5	0.347419
ENZO Libraries	ITSA-1	1	5	0.316046
ENZO Libraries	Apigenin	1	0.5	0.308316
ENZO Libraries	BML-259	1	0.5	0.303828
ENZO Libraries	BML-266	1	0.5	0.274839
ENZO Libraries	Quercetin√Ç¬∑2H2O	1	5	0.274668
ENZO Libraries	Palmitoyl-DL-carnitine	1	0.5	0.270303
ENZO Libraries	34-Dichloroisocoumarin	1	0.5	0.256695
ENZO Libraries	Hypericin	1	0.5	0.247622
ENZO Libraries	CTPB	1	0.5	0.243086
ENZO Libraries	Calpain Inhibitor II (ALLM)	1	0.5	0.240998
ENZO Libraries	LFM-A13	1	5	0.22781
ENZO Libraries	PKSI-527	1	0.5	0.227534
ENZO Libraries	LFM-A13	1	0.5	0.220405
ENZO Libraries	Tazobactam	1	0.5	0.215868
ENZO Libraries	Dec-RVKR-CMK	1	0.5	0.209583
ENZO Libraries	Daidzein	1	0.5	0.206796
ENZO Libraries	NCH-51	1	5	0.205416
ENZO Libraries	Nullscript	1	0.5	0.20226
ENZO Libraries	Tazobactam	1	5	0.201452
ENZO Libraries	Pepstatin A	1	5	0.195595
ENZO Libraries	D-erythro-Sphingosine	1	5	0.186809
ENZO Libraries	Epigallocatechin gallate	1	0.5	0.182656
ENZO Libraries	CI-994	1	0.5	0.182656
ENZO Libraries	AG-494	1	0.5	0.182656
ENZO Libraries	ZM 336372	1	5	0.180129
ENZO Libraries	24-Pyridinedicarboxylic Acid	1	0.5	0.170506
ENZO Libraries	Olomoucine	1	0.5	0.16597
ENZO Libraries	Pepstatin A	1	0.5	0.161433
ENZO Libraries	RG-1462	1	5	0.154594
ENZO Libraries	Calpeptin	1	5	0.151666
ENZO Libraries	Butyrolactone 3	1	5	0.148737
ENZO Libraries	NNGH	1	5	0.148521
ENZO Libraries	Suberoyl bis-hydroxamic acid	1	0.5	0.146753
ENZO Libraries	BML-259	1	5	0.142199
ENZO Libraries	Z-PLG-NHOH	1	0.5	0.137777
ENZO Libraries	SP 600125	1	0.5	0.134216
ENZO Libraries	Hydroxy-2-naphthalenylmethylphosphonic acid	1	5	0.134094
ENZO Libraries	TYRPHOSTIN 23	1	5	0.134094
ENZO Libraries	BML-210	1	0.5	0.133289
ENZO Libraries	ZM 449829	1	0.5	0.128801
ENZO Libraries	Isonicotinamide	1	0.5	0.125144
ENZO Libraries	DL-Thiorphan	1	0.5	0.124314
ENZO Libraries	Nicotinamide	1	5	0.119451
ENZO Libraries	5-Nitroisatin	1	0.5	0.111535
ENZO Libraries	NCH-51	1	0.5	0.11085
ENZO Libraries	Iso-olomoucine	1	5	0.0960221
ENZO Libraries	Nicotinamide	1	0.5	0.0933899
ENZO Libraries	N-Ethylmaleimide	1	0.5	0.0933899
ENZO Libraries	SB-202190	1	5	0.0853035
ENZO Libraries	CA-074	1	5	0.081379
ENZO Libraries	Phosphoramidon	1	5	0.0789818
ENZO Libraries	PKSI-527	1	5	0.0789818
ENZO Libraries	URB-597	1	0.5	0.0752449
ENZO Libraries	Terreic acid	1	0.5	0.0752449
ENZO Libraries	Dec-RVKR-CMK	1	5	0.0694993
ENZO Libraries	BML-210	1	5	0.0631776
ENZO Libraries	EX-527	1	5	0.0631776
ENZO Libraries	Argatroban	1	0.5	0.0616362
ENZO Libraries	AG-370	1	0.5	0.0614836
ENZO Libraries	AG-494	1	5	0.0600167
ENZO Libraries	Suramin¬∑6Na	1	0.5	0.0570999
ENZO Libraries	34-Dichloroisocoumarin	1	5	0.0550214
ENZO Libraries	Iso-olomoucine	1	0.5	0.0480274
ENZO Libraries	SB-203580	1	5	0.0347299
ENZO Libraries	Gabexate mesylate	1	5	0.0315925
ENZO Libraries	Zebularine	1	5	0.0286639
ENZO Libraries	Lisinopril	1	5	0.0284082
ENZO Libraries	Palmitoyl-DL-carnitine	1	5	0.0169494
ENZO Libraries	SC-514	1	5	0.0157648
ENZO Libraries	EX-527	1	0.5	0.0121172
ENZO Libraries	Nafamostat mesylate	1	0.5	0.0117375
ENZO Libraries	E-64-d	1	0.5	0.00762935
ENZO Libraries	Aminoresveratrol sulfate	1	0.5	0.0031415
ENZO Libraries	BML-266	1	5	-0.000622331
ENZO Libraries	TYRPHOSTIN 25	1	5	-0.000622331
ENZO Libraries	Roscovitine	1	0.5	-0.0018712
ENZO Libraries	E-64	1	5	-0.00320036
ENZO Libraries	CL-82198¬∑HCl	1	5	-0.00355095
ENZO Libraries	Valproic acid	1	0.5	-0.00583421
ENZO Libraries	Nullscript	1	5	-0.00940819
ENZO Libraries	PMSF	1	5	-0.00940819
ENZO Libraries	E-64	1	0.5	-0.0103221
ENZO Libraries	Isonicotinamide	1	5	-0.0123368
ENZO Libraries	Anacardic acid	1	5	-0.0126829
ENZO Libraries	SU 4312	1	0.5	-0.0148099
ENZO Libraries	Nafamostat mesylate	1	5	-0.0211227
ENZO Libraries	Argatroban	1	5	-0.0211227
ENZO Libraries	Elastatinal	1	5	-0.0211227
ENZO Libraries	D-erythro-Sphingosine	1	0.5	-0.0290886
ENZO Libraries	DL-Thiorphan	1	5	-0.031648
ENZO Libraries	TYRPHOSTIN 47	1	0.5	-0.0372492
ENZO Libraries	CI-994	1	5	-0.0379697
ENZO Libraries	Cilastatin	1	5	-0.0379697
ENZO Libraries	TYRPHOSTIN 25	1	0.5	-0.0381611
ENZO Libraries	BML-244	1	5	-0.041623
ENZO Libraries	Z-VAD-FMK	1	5	-0.0506132
ENZO Libraries	MC-1293	1	5	-0.053774
ENZO Libraries	TYRPHOSTIN 1	1	5	-0.0695783
ENZO Libraries	MC-1293	1	0.5	-0.073152
ENZO Libraries	Boc-Gly-Val-Val-CHO	1	0.5	-0.074451
ENZO Libraries	Captopril	1	5	-0.0767664
ENZO Libraries	AG-126	1	5	-0.0790608
ENZO Libraries	ITSA-1	1	0.5	-0.0821277
ENZO Libraries	AEBSF¬∑HCl	1	5	-0.0822217
ENZO Libraries	TYRPHOSTIN 46	1	5	-0.0853825
ENZO Libraries	TYRPHOSTIN 46	1	0.5	-0.0866156
ENZO Libraries	CTPB	1	5	-0.0884809
ENZO Libraries	B2	1	0.5	-0.0911034
ENZO Libraries	Indirubin-3'-monooxime	1	0.5	-0.092596
ENZO Libraries	TYRPHOSTIN AG 1288	1	5	-0.101187
ENZO Libraries	Suberoyl bis-hydroxamic acid	1	5	-0.101187
ENZO Libraries	Calpain Inhibitor II (ALLM)	1	5	-0.104348
ENZO Libraries	Phosphoramidon	1	0.5	-0.109055
ENZO Libraries	NNGH	1	0.5	-0.113543
ENZO Libraries	Z-FA-FMK	1	5	-0.11383
ENZO Libraries	H-8	1	5	-0.114838
ENZO Libraries	GW 5074	1	0.5	-0.115277
ENZO Libraries	Piceatannol	1	0.5	-0.115277
ENZO Libraries	E-64-C	1	5	-0.116991
ENZO Libraries	Anacardic acid	1	0.5	-0.122518
ENZO Libraries	BIX-01294	1	0.5	-0.122518
ENZO Libraries	Enalapril	1	5	-0.126474
ENZO Libraries	Sirtinol	1	0.5	-0.128886
ENZO Libraries	H-7√Ç¬∑2HCl	1	5	-0.129634
ENZO Libraries	Valproic acid hydroxamate	1	5	-0.13241
ENZO Libraries	56-dichloro-1-√é¬≤-D-ribofuranosylbenzimidazole	1	0.5	-0.14047
ENZO Libraries	PPACK	1	5	-0.142278
ENZO Libraries	H-8	1	0.5	-0.142495
ENZO Libraries	Suramin¬∑6Na	1	5	-0.147053
ENZO Libraries	2-Hydroxy-5-(25-dihydroxybenzylamino)benzoic acid	1	0.5	-0.149446
ENZO Libraries	Apicidin	1	0.5	-0.149446
ENZO Libraries	Enalapril	1	0.5	-0.153933
ENZO Libraries	SC-514	1	0.5	-0.167397
ENZO Libraries	SP 600125	1	5	-0.167554
ENZO Libraries	B2	1	5	-0.167565
ENZO Libraries	Valproic acid	1	5	-0.170726
ENZO Libraries	Z-FA-FMK	1	0.5	-0.176373
ENZO Libraries	Epigallocatechin gallate	1	5	-0.177047
ENZO Libraries	AG-490	1	5	-0.179268
ENZO Libraries	TLCK¬∑HCl	1	0.5	-0.189836
ENZO Libraries	NapSul-Ile-Trp-CHO	1	0.5	-0.192393
ENZO Libraries	Z-Leu-Leu-CHO	1	5	-0.192852
ENZO Libraries	Apstatin	1	5	-0.192852
ENZO Libraries	24-Pyridinedicarboxylic Acid	1	5	-0.193911
ENZO Libraries	BML-257	1	0.5	-0.198812
ENZO Libraries	Boc-Gly-Val-Val-CHO	1	5	-0.205626
ENZO Libraries	SU1498	1	0.5	-0.207788
ENZO Libraries	Z-VAD-FMK	1	0.5	-0.207788
ENZO Libraries	Tranylcypromine hemisulfate	1	0.5	-0.212276
ENZO Libraries	Garcinol	1	5	-0.214978
ENZO Libraries	CL-82198¬∑HCl	1	0.5	-0.215075
ENZO Libraries	KN-93	1	0.5	-0.221251
ENZO Libraries	TYRPHOSTIN 51	1	5	-0.227621
ENZO Libraries	TLCK¬∑HCl	1	5	-0.230782
ENZO Libraries	Zebularine	1	0.5	-0.237756
ENZO Libraries	H-89√Ç¬∑2HCl	1	5	-0.23784
ENZO Libraries	TYRPHOSTIN 51	1	0.5	-0.239203
ENZO Libraries	4-Amino-D L-benzylsuccinic acid	1	5	-0.240769
ENZO Libraries	Olomoucine	1	5	-0.243698
ENZO Libraries	N-Ethylmaleimide	1	5	-0.246626
ENZO Libraries	Terreic acid	1	5	-0.246626
ENZO Libraries	Z-Leu-Leu-CHO	1	0.5	-0.248178
ENZO Libraries	AG-825	1	5	-0.258341
ENZO Libraries	Hypericin	1	5	-0.261269
ENZO Libraries	Splitomicin	1	5	-0.268712
ENZO Libraries	5-Nitroisatin	1	5	-0.270055
ENZO Libraries	AEBSF¬∑HCl	1	0.5	-0.284081
ENZO Libraries	TYRPHOSTIN 47	1	5	-0.284516
ENZO Libraries	N9-isopropyl-olomoucine	1	5	-0.284698
ENZO Libraries	ML-7√Ç¬∑HCl	1	5	-0.287677
ENZO Libraries	Valproic acid hydroxamate	1	0.5	-0.292191
ENZO Libraries	2-Aminopurine	1	5	-0.296413
ENZO Libraries	E-64-d	1	5	-0.29716
ENZO Libraries	E-64-C	1	0.5	-0.297545
ENZO Libraries	GM 6001	1	0.5	-0.297545
ENZO Libraries	2-Aminopurine	1	0.5	-0.301263
ENZO Libraries	Gabexate mesylate	1	0.5	-0.301263
ENZO Libraries	5-Aza-2'-deoxycytidine	1	5	-0.30227
ENZO Libraries	Apicidin	1	5	-0.303481
ENZO Libraries	AAF-CMK	1	5	-0.305199
ENZO Libraries	N9-isopropyl-olomoucine	1	0.5	-0.310336
ENZO Libraries	KN-93	1	5	-0.316125
ENZO Libraries	Calpeptin	1	0.5	-0.319408
ENZO Libraries	H-89√Ç¬∑2HCl	1	0.5	-0.319408
ENZO Libraries	Phenylbutyrate¬∑Na	1	5	-0.325607
ENZO Libraries	Z-PLG-NHOH	1	5	-0.341412
ENZO Libraries	Butyrolactone 3	1	0.5	-0.342089
ENZO Libraries	P32/98 hemifumarate salt	1	0.5	-0.342089
ENZO Libraries	TYRPHOSTIN 1	1	0.5	-0.342423
ENZO Libraries	Fumagillin	1	5	-0.343271
ENZO Libraries	Lavendustin A	1	0.5	-0.351162
ENZO Libraries	ZM 449829	1	5	-0.357216
ENZO Libraries	Sirtinol	1	5	-0.360842
ENZO Libraries	5-Aza-2'-deoxycytidine	1	0.5	-0.382915
ENZO Libraries	Rottlerin	1	5	-0.384271
ENZO Libraries	AG-370	1	5	-0.385664
ENZO Libraries	MDL-28170	1	5	-0.391985
ENZO Libraries	SU1498	1	5	-0.404629
ENZO Libraries	Lisinopril	1	0.5	-0.405253
ENZO Libraries	AAF-CMK	1	0.5	-0.410133
ENZO Libraries	H-9√Ç¬∑HCl	1	0.5	-0.414229
ENZO Libraries	TYRPHOSTIN AG 1288	1	0.5	-0.414229
ENZO Libraries	22'33'44'-Hexahydroxy-11'-biphenyl-66'-dimethanol dimethyl ether	1	5	-0.416486
ENZO Libraries	56-dichloro-1-√é¬≤-D-ribofuranosylbenzimidazole	1	5	-0.420433
ENZO Libraries	Captopril	1	0.5	-0.423742
ENZO Libraries	AG-825	1	0.5	-0.428278
ENZO Libraries	LY 294002	1	0.5	-0.436668
ENZO Libraries	Actinonin	1	5	-0.44572
ENZO Libraries	Elastatinal	1	0.5	-0.455495
ENZO Libraries	Lavendustin A	1	5	-0.457487
ENZO Libraries	PP2	1	0.5	-0.463595
ENZO Libraries	Garcinol	1	0.5	-0.468083
ENZO Libraries	Phenylbutyrate¬∑Na	1	0.5	-0.468083
ENZO Libraries	Splitomicin	1	0.5	-0.477059
ENZO Libraries	Tranylcypromine hemisulfate	1	5	-0.480489
ENZO Libraries	ML-9√Ç¬∑HCl	1	5	-0.498487
ENZO Libraries	Cilastatin	1	0.5	-0.499498
ENZO Libraries	2-Hydroxy-5-(25-dihydroxybenzylamino)benzoic acid	1	5	-0.502615
ENZO Libraries	Actinonin	1	0.5	-0.508474
ENZO Libraries	Apstatin	1	0.5	-0.512962
ENZO Libraries	Z-Prolyl-prolinal	1	5	-0.515259
ENZO Libraries	Bestatin¬∑HCl	1	5	-0.518988
ENZO Libraries	GM 6001	1	5	-0.52158
ENZO Libraries	Z-Prolyl-prolinal	1	0.5	-0.530913
ENZO Libraries	MDL-28170	1	0.5	-0.539889
ENZO Libraries	PMSF	1	0.5	-0.541684
ENZO Libraries	NapSul-Ile-Trp-CHO	1	5	-0.559988
ENZO Libraries	AG-126	1	0.5	-0.571304
ENZO Libraries	22'33'44'-Hexahydroxy-11'-biphenyl-66'-dimethanol dimethyl ether	1	0.5	-0.577974
ENZO Libraries	Roscovitine	1	5	-0.592203
ENZO Libraries	H-9√Ç¬∑HCl	1	5	-0.606923
ENZO Libraries	P32/98 hemifumarate salt	1	5	-0.615632
ENZO Libraries	TPCK	1	0.5	-0.62067
ENZO Libraries	Salermide	1	5	-0.644854
ENZO Libraries	ML-9√Ç¬∑HCl	1	0.5	-0.650554
ENZO Libraries	ML-7√Ç¬∑HCl	1	0.5	-0.652085
ENZO Libraries	GW 5074	1	5	-0.659561
ENZO Libraries	Bestatin¬∑HCl	1	0.5	-0.659626
ENZO Libraries	AG-879	1	0.5	-0.665549
ENZO Libraries	KN-62	1	0.5	-0.665549
ENZO Libraries	TPCK	1	5	-0.67014
ENZO Libraries	BML-257	1	5	-0.679623
ENZO Libraries	Kenpaullone	1	5	-0.68299
ENZO Libraries	NSC-3852	1	0.5	-0.6835
ENZO Libraries	Fluoro-SAHA	1	0.5	-0.700452
ENZO Libraries	AG-879	1	5	-0.701749
ENZO Libraries	Salermide	1	0.5	-0.719403
ENZO Libraries	CA-074 Me	1	0.5	-0.750351
ENZO Libraries	Acivicin	1	0.5	-0.750351
ENZO Libraries	Indirubin	1	0.5	-0.759423
ENZO Libraries	Wortmannin	1	5	-0.831344
ENZO Libraries	LY 294002	1	5	-0.856631
ENZO Libraries	GF 109203X	1	5	-0.931923
ENZO Libraries	CA-074 Me	1	5	-0.964138
ENZO Libraries	BIX-01294	1	5	-0.995708
ENZO Libraries	AGK2	1	5	-1.0368
ENZO Libraries	Wortmannin	1	0.5	-1.03804
ENZO Libraries	SAHA	1	0.5	-1.04521
ENZO Libraries	NSC-3852	1	5	-1.09369
ENZO Libraries	Indirubin	1	5	-1.1955
ENZO Libraries	U-0126	1	0.5	-1.30282
ENZO Libraries	U-0126	1	5	-1.3276
ENZO Libraries	KN-62	1	5	-1.43823
ENZO Libraries	Acivicin	1	5	-1.55865
ENZO Libraries	Fumagillin	1	0.5	-1.58048
ENZO Libraries	Rapamycin	1	5	-1.62601
ENZO Libraries	Triciribine	1	5	-1.77829
ENZO Libraries	Fluoro-SAHA	1	5	-2.08287
ENZO Libraries	SAHA	1	5	-2.32302
ENZO Libraries	Triciribine	1	0.5	-3.18631
ENZO Libraries	Rapamycin	1	0.5	-3.38137

## Sheet: PCL
Library	Name	Donor	Concentration (µM)	Mean Z Score
Prestwick Chemical Library	Dyclonine hydrochloride	2a	5	5.94882
Prestwick Chemical Library	Chlorothiazide	2a	5	5.6833
Prestwick Chemical Library	Pinacidil	2a	5	5.12085
Prestwick Chemical Library	Dyclonine hydrochloride	1	5	4.99222
Prestwick Chemical Library	Chlorothiazide	1	5	4.5746
Prestwick Chemical Library	Rabeprazole Sodium salt	2a	5	4.52971
Prestwick Chemical Library	Pinacidil	1	5	4.43874
Prestwick Chemical Library	Phenazopyridine hydrochloride	2a	5	4.33417
Prestwick Chemical Library	Leflunomide	2a	5	4.2248
Prestwick Chemical Library	Ceftazidime pentahydrate	2a	5	4.21596
Prestwick Chemical Library	Nabumetone	2a	5	4.15552
Prestwick Chemical Library	Leflunomide	1	5	3.76518
Prestwick Chemical Library	Metolazone	2a	5	3.73072
Prestwick Chemical Library	Abacavir Sulfate	2a	5	3.70323
Prestwick Chemical Library	Rabeprazole Sodium salt	1	5	3.21463
Prestwick Chemical Library	Abacavir Sulfate	1	5	3.18073
Prestwick Chemical Library	Ceftazidime pentahydrate	1	5	3.00866
Prestwick Chemical Library	Nabumetone	1	5	2.71798
Prestwick Chemical Library	Ethinylestradiol	2a	5	2.71299
Prestwick Chemical Library	Phenazopyridine hydrochloride	1	5	2.61136
Prestwick Chemical Library	Luteolin	1	5	2.52652
Prestwick Chemical Library	Quetiapine hemifumarate	1	5	2.5014
Prestwick Chemical Library	Oxfendazol	2a	5	2.48636
Prestwick Chemical Library	Ezetimibe	1	5	2.23768
Prestwick Chemical Library	Ethinylestradiol	1	5	2.18516
Prestwick Chemical Library	Luteolin	2a	5	2.16703
Prestwick Chemical Library	Ezetimibe	2a	5	2.1459
Prestwick Chemical Library	Metolazone	1	5	2.12237
Prestwick Chemical Library	Etofylline	1	5	1.92071
Prestwick Chemical Library	Daunorubicin hydrochloride	1	5	1.88637
Prestwick Chemical Library	Monobenzone	2a	5	1.85631
Prestwick Chemical Library	Equilin	2a	5	1.84383
Prestwick Chemical Library	Raloxifene hydrochloride	1	5	1.80293
Prestwick Chemical Library	Lincomycin hydrochloride	1	5	1.78656
Prestwick Chemical Library	Fusidic acid sodium salt	2a	5	1.72828
Prestwick Chemical Library	Fenspiride hydrochloride	1	5	1.63943
Prestwick Chemical Library	Megestrol acetate	1	5	1.59306
Prestwick Chemical Library	Zopiclone	2a	5	1.54348
Prestwick Chemical Library	Antipyrine	1	5	1.53664
Prestwick Chemical Library	Raloxifene hydrochloride	2a	5	1.53016
Prestwick Chemical Library	Fusidic acid sodium salt	1	5	1.49547
Prestwick Chemical Library	Oxfendazol	1	5	1.48906
Prestwick Chemical Library	Trioxsalen	1	5	1.48279
Prestwick Chemical Library	Vardenafil	2a	5	1.46677
Prestwick Chemical Library	Caffeine	1	5	1.40144
Prestwick Chemical Library	Alverine citrate salt	1	5	1.39564
Prestwick Chemical Library	Algestone acetophenide	1	5	1.38571
Prestwick Chemical Library	Sulindac	1	5	1.36899
Prestwick Chemical Library	Ethynylestradiol 3-methyl ether	2a	5	1.32365
Prestwick Chemical Library	Etofylline	2a	5	1.31441
Prestwick Chemical Library	Aztreonam	1	5	1.28876
Prestwick Chemical Library	Toremifene	1	5	1.27047
Prestwick Chemical Library	Halcinonide	1	5	1.25404
Prestwick Chemical Library	Etretinate	2a	5	1.25319
Prestwick Chemical Library	Trioxsalen	2a	5	1.24172
Prestwick Chemical Library	Sulbactam	2a	5	1.23926
Prestwick Chemical Library	Piribedil hydrochloride	1	5	1.22849
Prestwick Chemical Library	Oxibendazol	1	5	1.21235
Prestwick Chemical Library	Triflupromazine hydrochloride	2a	5	1.21206
Prestwick Chemical Library	Iobenguane sulfate	2a	5	1.20704
Prestwick Chemical Library	Hyoscyamine (L)	2a	5	1.20354
Prestwick Chemical Library	Toremifene	2a	5	1.18782
Prestwick Chemical Library	Daunorubicin hydrochloride	2a	5	1.18283
Prestwick Chemical Library	Ioxaglic acid	2a	5	1.16239
Prestwick Chemical Library	Alverine citrate salt	2a	5	1.15917
Prestwick Chemical Library	Aztreonam	2a	5	1.14089
Prestwick Chemical Library	Sulfathiazole	1	5	1.13588
Prestwick Chemical Library	Isocarboxazid	2a	5	1.1273
Prestwick Chemical Library	Allantoin	1	5	1.12534
Prestwick Chemical Library	Bupivacaine hydrochloride	2a	5	1.1166
Prestwick Chemical Library	Procainamide hydrochloride	1	5	1.11264
Prestwick Chemical Library	Diclofenac sodium	2a	5	1.0938
Prestwick Chemical Library	Piribedil hydrochloride	2a	5	1.08746
Prestwick Chemical Library	Metergoline	2a	5	1.08592
Prestwick Chemical Library	Prilocaine hydrochloride	1	5	1.08473
Prestwick Chemical Library	Homatropine hydrobromide (R,S)	1	5	1.07693
Prestwick Chemical Library	Flufenamic acid	2a	5	1.07397
Prestwick Chemical Library	Clopamide	2a	5	1.07367
Prestwick Chemical Library	Telenzepine dihydrochloride	2a	5	1.0642
Prestwick Chemical Library	Triprolidine hydrochloride	2a	5	1.05518
Prestwick Chemical Library	Glimepiride	2a	5	1.05295
Prestwick Chemical Library	Nitrofural	2a	5	1.04585
Prestwick Chemical Library	Haloprogin	2a	5	1.04451
Prestwick Chemical Library	Mercaptopurine	1	5	1.04033
Prestwick Chemical Library	Pyridostigmine iodide	1	5	1.03598
Prestwick Chemical Library	Nifenazone	2a	5	1.03498
Prestwick Chemical Library	Aceclofenac	2a	5	1.02767
Prestwick Chemical Library	Glimepiride	1	5	1.018
Prestwick Chemical Library	Sulfadoxine	1	5	1.01638
Prestwick Chemical Library	Acipimox	2a	5	1.01427
Prestwick Chemical Library	Molsidomine	1	5	1.0081
Prestwick Chemical Library	Ropinirole hydrochloride	2a	5	1.00288
Prestwick Chemical Library	Roxithromycin	1	5	1.00213
Prestwick Chemical Library	Dihydrostreptomycin sulfate	1	5	0.99363
Prestwick Chemical Library	Alfaxalone	2a	5	0.988698
Prestwick Chemical Library	Flumequine	2a	5	0.985286
Prestwick Chemical Library	Dibenzepine hydrochloride	2a	5	0.978905
Prestwick Chemical Library	Clomipramine hydrochloride	2a	5	0.977842
Prestwick Chemical Library	Doxepin hydrochloride	1	5	0.975878
Prestwick Chemical Library	Metergoline	1	5	0.973825
Prestwick Chemical Library	Pyridostigmine iodide	2a	5	0.968256
Prestwick Chemical Library	Methiothepin maleate	1	5	0.965498
Prestwick Chemical Library	Oxcarbazepine	2a	5	0.960559
Prestwick Chemical Library	Monobenzone	1	5	0.957474
Prestwick Chemical Library	Oxymetazoline hydrochloride	2a	5	0.95732
Prestwick Chemical Library	Flufenamic acid	1	5	0.949903
Prestwick Chemical Library	Docetaxel	1	5	0.936527
Prestwick Chemical Library	Butylparaben	2a	5	0.935618
Prestwick Chemical Library	Temozolomide	2a	5	0.933384
Prestwick Chemical Library	Equilin	1	5	0.933344
Prestwick Chemical Library	Alfaxalone	1	5	0.926803
Prestwick Chemical Library	Betazole hydrochloride	2a	5	0.925315
Prestwick Chemical Library	Ciclesonide	1	5	0.920257
Prestwick Chemical Library	Carbetapentane citrate	2a	5	0.919471
Prestwick Chemical Library	Cyclosporin A	1	5	0.913247
Prestwick Chemical Library	Meptazinol hydrochloride	1	5	0.912636
Prestwick Chemical Library	Mitoxantrone dihydrochloride	1	5	0.910482
Prestwick Chemical Library	Proguanil hydrochloride	1	5	0.909069
Prestwick Chemical Library	Fentiazac	2a	5	0.908206
Prestwick Chemical Library	Diclofenac sodium	1	5	0.907448
Prestwick Chemical Library	Fenspiride hydrochloride	2a	5	0.897643
Prestwick Chemical Library	Famprofazone	1	5	0.896269
Prestwick Chemical Library	Digoxin	2a	5	0.891526
Prestwick Chemical Library	Pancuronium bromide	1	5	0.88925
Prestwick Chemical Library	Praziquantel	1	5	0.887225
Prestwick Chemical Library	Guanfacine hydrochloride	2a	5	0.884436
Prestwick Chemical Library	Asenapine maleate	1	5	0.881177
Prestwick Chemical Library	Aceclofenac	1	5	0.877812
Prestwick Chemical Library	Montelukast	1	5	0.872214
Prestwick Chemical Library	Sildenafil	2a	5	0.872202
Prestwick Chemical Library	Halcinonide	2a	5	0.864037
Prestwick Chemical Library	Flumequine	1	5	0.857418
Prestwick Chemical Library	Tolterodine tartrate	2a	5	0.855062
Prestwick Chemical Library	Telenzepine dihydrochloride	1	5	0.84302
Prestwick Chemical Library	Flunixin meglumine	2a	5	0.840731
Prestwick Chemical Library	Econazole nitrate	2a	5	0.83476
Prestwick Chemical Library	Aripiprazole	2a	5	0.833203
Prestwick Chemical Library	Adiphenine hydrochloride	1	5	0.832157
Prestwick Chemical Library	Reserpine	2a	5	0.831615
Prestwick Chemical Library	Neostigmine bromide	2a	5	0.828257
Prestwick Chemical Library	Articaine hydrochloride	1	5	0.828009
Prestwick Chemical Library	Mercaptopurine	2a	5	0.827578
Prestwick Chemical Library	Montelukast	2a	5	0.826039
Prestwick Chemical Library	Hydrocortisone base	2a	5	0.821782
Prestwick Chemical Library	Allantoin	2a	5	0.819614
Prestwick Chemical Library	Griseofulvin	1	5	0.817664
Prestwick Chemical Library	Enalapril maleate	2a	5	0.816391
Prestwick Chemical Library	Modafinil	1	5	0.811088
Prestwick Chemical Library	Bisacodyl	2a	5	0.810356
Prestwick Chemical Library	Carbadox	2a	5	0.808606
Prestwick Chemical Library	Trimipramine maleate salt	1	5	0.805598
Prestwick Chemical Library	Aniracetam	1	5	0.802023
Prestwick Chemical Library	Isoxicam	2a	5	0.801733
Prestwick Chemical Library	Cefadroxil	1	5	0.796454
Prestwick Chemical Library	Levalbuterol hydrochloride	1	5	0.792164
Prestwick Chemical Library	Naftifine hydrochloride	2a	5	0.79032
Prestwick Chemical Library	Citalopram Hydrobromide	2a	5	0.785654
Prestwick Chemical Library	Felodipine	2a	5	0.784762
Prestwick Chemical Library	Algestone acetophenide	2a	5	0.784631
Prestwick Chemical Library	Oxymetazoline hydrochloride	1	5	0.784085
Prestwick Chemical Library	Zafirlukast	2a	5	0.780572
Prestwick Chemical Library	Scopolamine hydrochloride	1	5	0.78057
Prestwick Chemical Library	Dydrogesterone	1	5	0.780075
Prestwick Chemical Library	Mometasone furoate	2a	5	0.779437
Prestwick Chemical Library	Meprylcaine hydrochloride	1	5	0.778059
Prestwick Chemical Library	Nandrolone	2a	5	0.777851
Prestwick Chemical Library	Flutamide	1	5	0.773187
Prestwick Chemical Library	Pyrazinamide	1	5	0.767219
Prestwick Chemical Library	Bethanechol chloride	2a	5	0.764483
Prestwick Chemical Library	Iopanoic acid	2a	5	0.764347
Prestwick Chemical Library	Tracazolate hydrochloride	1	5	0.762754
Prestwick Chemical Library	Isradipine	2a	5	0.759676
Prestwick Chemical Library	Levopropoxyphene napsylate	2a	5	0.755873
Prestwick Chemical Library	Sulfisoxazole	1	5	0.754489
Prestwick Chemical Library	Butylparaben	1	5	0.754258
Prestwick Chemical Library	Gemfibrozil	2a	5	0.753768
Prestwick Chemical Library	Methiazole	2a	5	0.749906
Prestwick Chemical Library	Piperacetazine	2a	5	0.7484
Prestwick Chemical Library	Olopatadine hydrochloride	1	5	0.747531
Prestwick Chemical Library	Deptropine citrate	1	5	0.745434
Prestwick Chemical Library	Homochlorcyclizine dihydrochloride	2a	5	0.743231
Prestwick Chemical Library	Bacitracin	2a	5	0.739956
Prestwick Chemical Library	Pravastatin	1	5	0.735319
Prestwick Chemical Library	Olopatadine hydrochloride	2a	5	0.733713
Prestwick Chemical Library	Betazole hydrochloride	1	5	0.732907
Prestwick Chemical Library	Azelastine hydrochloride	2a	5	0.732805
Prestwick Chemical Library	Procarbazine hydrochloride	2a	5	0.729684
Prestwick Chemical Library	Loratadine	2a	5	0.726784
Prestwick Chemical Library	Apramycin	1	5	0.726529
Prestwick Chemical Library	Zaprinast	2a	5	0.723249
Prestwick Chemical Library	Clomipramine hydrochloride	1	5	0.722696
Prestwick Chemical Library	Ethynylestradiol 3-methyl ether	1	5	0.721249
Prestwick Chemical Library	Lidoflazine	1	5	0.718332
Prestwick Chemical Library	Rufloxacin	2a	5	0.717951
Prestwick Chemical Library	Clobetasol propionate	2a	5	0.717807
Prestwick Chemical Library	Ozagrel hydrochloride	2a	5	0.716647
Prestwick Chemical Library	Lodoxamide	1	5	0.715973
Prestwick Chemical Library	Spiramycin	2a	5	0.708476
Prestwick Chemical Library	Cefoxitin sodium salt	1	5	0.708321
Prestwick Chemical Library	Nilvadipine	2a	5	0.708179
Prestwick Chemical Library	GBR 12909 dihydrochloride	1	5	0.705805
Prestwick Chemical Library	Clobutinol hydrochloride	1	5	0.704849
Prestwick Chemical Library	Acipimox	1	5	0.700824
Prestwick Chemical Library	Scopolamin-N-oxide hydrobromide	1	5	0.699376
Prestwick Chemical Library	Kanamycin A sulfate	2a	5	0.698945
Prestwick Chemical Library	Amitryptiline hydrochloride	1	5	0.698786
Prestwick Chemical Library	Fluorometholone	2a	5	0.697885
Prestwick Chemical Library	Torsemide	1	5	0.697298
Prestwick Chemical Library	Sulfathiazole	2a	5	0.695696
Prestwick Chemical Library	Cephalosporanic acid, 7-amino	2a	5	0.694361
Prestwick Chemical Library	Lomefloxacin hydrochloride	1	5	0.693935
Prestwick Chemical Library	Methylergometrine maleate	1	5	0.693607
Prestwick Chemical Library	Tosufloxacin hydrochloride	1	5	0.691359
Prestwick Chemical Library	Prednisone	1	5	0.687496
Prestwick Chemical Library	Chloroxine	2a	5	0.684261
Prestwick Chemical Library	Vancomycin hydrochloride	1	5	0.683689
Prestwick Chemical Library	Cefixime	1	5	0.682849
Prestwick Chemical Library	Ibutilide fumarate	1	5	0.681187
Prestwick Chemical Library	Cyclopentolate hydrochloride	1	5	0.680104
Prestwick Chemical Library	Nafcillin sodium salt monohydrate	1	5	0.679941
Prestwick Chemical Library	Clenbuterol hydrochloride	1	5	0.67654
Prestwick Chemical Library	Carmofur	2a	5	0.670922
Prestwick Chemical Library	Caffeine	2a	5	0.669311
Prestwick Chemical Library	Doxorubicin hydrochloride	2a	5	0.66915
Prestwick Chemical Library	Dibucaine	1	5	0.668942
Prestwick Chemical Library	Pronethalol hydrochloride	1	5	0.668728
Prestwick Chemical Library	Cefpodoxime proxetil	1	5	0.668608
Prestwick Chemical Library	Trimebutine	2a	5	0.668398
Prestwick Chemical Library	Imipramine hydrochloride	2a	5	0.666953
Prestwick Chemical Library	Bendroflumethiazide	1	5	0.665586
Prestwick Chemical Library	Ticarcillin sodium	1	5	0.664385
Prestwick Chemical Library	Ticarcillin sodium	2a	5	0.660446
Prestwick Chemical Library	Mefexamide hydrochloride	1	5	0.658699
Prestwick Chemical Library	Dacarbazine	2a	5	0.654442
Prestwick Chemical Library	Articaine hydrochloride	2a	5	0.654371
Prestwick Chemical Library	Flurandrenolide	1	5	0.654078
Prestwick Chemical Library	Secnidazole	1	5	0.65356
Prestwick Chemical Library	Betaxolol hydrochloride	1	5	0.652249
Prestwick Chemical Library	Miglitol	1	5	0.651952
Prestwick Chemical Library	Megestrol acetate	2a	5	0.650814
Prestwick Chemical Library	Josamycin	2a	5	0.650705
Prestwick Chemical Library	Clidinium bromide	1	5	0.648771
Prestwick Chemical Library	Loratadine	1	5	0.648007
Prestwick Chemical Library	Nandrolone	1	5	0.647643
Prestwick Chemical Library	Josamycin	1	5	0.646428
Prestwick Chemical Library	Galanthamine hydrobromide	2a	5	0.64607
Prestwick Chemical Library	Tiapride hydrochloride	1	5	0.641346
Prestwick Chemical Library	Vorinostat	1	5	0.640616
Prestwick Chemical Library	Milrinone	2a	5	0.637142
Prestwick Chemical Library	Nifekalant	2a	5	0.63714
Prestwick Chemical Library	Enalapril maleate	1	5	0.636467
Prestwick Chemical Library	Didanosine	2a	5	0.63639
Prestwick Chemical Library	Norethynodrel	2a	5	0.634538
Prestwick Chemical Library	Hexachlorophene	2a	5	0.631917
Prestwick Chemical Library	Cyclosporin A	2a	5	0.631534
Prestwick Chemical Library	Molsidomine	2a	5	0.630706
Prestwick Chemical Library	Tolfenamic acid	1	5	0.629881
Prestwick Chemical Library	Oxprenolol hydrochloride	2a	5	0.629595
Prestwick Chemical Library	Fenoldopam	1	5	0.628547
Prestwick Chemical Library	Quetiapine hemifumarate	2a	5	0.628448
Prestwick Chemical Library	Melengestrol acetate	1	5	0.626449
Prestwick Chemical Library	Ethambutol dihydrochloride	1	5	0.624553
Prestwick Chemical Library	Toltrazuril	2a	5	0.622617
Prestwick Chemical Library	Floxuridine	2a	5	0.62197
Prestwick Chemical Library	Pivmecillinam hydrochloride	2a	5	0.618946
Prestwick Chemical Library	Niridazole	2a	5	0.618874
Prestwick Chemical Library	Levalbuterol hydrochloride	2a	5	0.61796
Prestwick Chemical Library	Parbendazole	2a	5	0.614905
Prestwick Chemical Library	Dilazep dihydrochloride	1	5	0.614696
Prestwick Chemical Library	D,L-Penicillamine	1	5	0.613861
Prestwick Chemical Library	Spiramycin	1	5	0.611257
Prestwick Chemical Library	Dihydrostreptomycin sulfate	2a	5	0.610749
Prestwick Chemical Library	Fexofenadine hydrochloride	1	5	0.607792
Prestwick Chemical Library	Dilazep dihydrochloride	2a	5	0.606451
Prestwick Chemical Library	Dehydrocholic acid	2a	5	0.606037
Prestwick Chemical Library	Anethole-trithione	1	5	0.605555
Prestwick Chemical Library	Quinacrine dihydrochloride hydrate	2a	5	0.60444
Prestwick Chemical Library	Dicloxacillin sodium salt hydrate	1	5	0.603506
Prestwick Chemical Library	Succinylsulfathiazole	1	5	0.598745
Prestwick Chemical Library	Repaglinide	2a	5	0.598558
Prestwick Chemical Library	Loracarbef	1	5	0.597911
Prestwick Chemical Library	Scopolamin-N-oxide hydrobromide	2a	5	0.596604
Prestwick Chemical Library	Azithromycin	1	5	0.596562
Prestwick Chemical Library	DO 897/99	1	5	0.596522
Prestwick Chemical Library	Danazol	2a	5	0.596192
Prestwick Chemical Library	Amcinonide	2a	5	0.596024
Prestwick Chemical Library	Piperidolate hydrochloride	2a	5	0.595105
Prestwick Chemical Library	Hydroxytacrine maleate (R,S)	2a	5	0.594073
Prestwick Chemical Library	Mitotane	1	5	0.592174
Prestwick Chemical Library	Triflupromazine hydrochloride	1	5	0.591746
Prestwick Chemical Library	Antipyrine	2a	5	0.590563
Prestwick Chemical Library	Loxapine succinate	2a	5	0.589045
Prestwick Chemical Library	Triclabendazole	2a	5	0.588991
Prestwick Chemical Library	Estropipate	1	5	0.588022
Prestwick Chemical Library	Praziquantel	2a	5	0.585512
Prestwick Chemical Library	Hymecromone	1	5	0.582692
Prestwick Chemical Library	Lymecycline	2a	5	0.582373
Prestwick Chemical Library	Flumethasone	1	5	0.581902
Prestwick Chemical Library	Pyrazinamide	2a	5	0.580808
Prestwick Chemical Library	Bosentan	1	5	0.58037
Prestwick Chemical Library	Meloxicam	2a	5	0.580114
Prestwick Chemical Library	Tolterodine tartrate	1	5	0.579476
Prestwick Chemical Library	Tribenoside	1	5	0.579203
Prestwick Chemical Library	Levodopa	2a	5	0.578739
Prestwick Chemical Library	Theobromine	1	5	0.57563
Prestwick Chemical Library	(S)-propranolol hydrochloride	2a	5	0.574267
Prestwick Chemical Library	Hycanthone	2a	5	0.573058
Prestwick Chemical Library	Ranolazine	1	5	0.5695
Prestwick Chemical Library	Oxacillin sodium	1	5	0.56875
Prestwick Chemical Library	Antimycin A	1	5	0.56579
Prestwick Chemical Library	Zaprinast	1	5	0.565492
Prestwick Chemical Library	Ethambutol dihydrochloride	2a	5	0.563817
Prestwick Chemical Library	Norethynodrel	1	5	0.563279
Prestwick Chemical Library	(+) -Levobunolol hydrochloride	1	5	0.563031
Prestwick Chemical Library	Tiabendazole	1	5	0.562997
Prestwick Chemical Library	Ronidazole	1	5	0.560859
Prestwick Chemical Library	Troleandomycin	1	5	0.558728
Prestwick Chemical Library	Raltitrexed	2a	5	0.557865
Prestwick Chemical Library	Diphemanil methylsulfate	1	5	0.556801
Prestwick Chemical Library	Clemastine fumarate	2a	5	0.556605
Prestwick Chemical Library	Lymecycline	1	5	0.556452
Prestwick Chemical Library	Nitazoxanide	1	5	0.55581
Prestwick Chemical Library	Grepafloxacin	2a	5	0.555591
Prestwick Chemical Library	Pramoxine hydrochloride	1	5	0.555585
Prestwick Chemical Library	Mirtazapine	1	5	0.555505
Prestwick Chemical Library	Racecadotril	1	5	0.554889
Prestwick Chemical Library	Oxethazaine	1	5	0.554372
Prestwick Chemical Library	Dosulepin hydrochloride	1	5	0.553902
Prestwick Chemical Library	Docetaxel	2a	5	0.553156
Prestwick Chemical Library	Fenoprofen calcium salt dihydrate	1	5	0.552707
Prestwick Chemical Library	Flunixin meglumine	1	5	0.552019
Prestwick Chemical Library	Colchicine	1	5	0.551787
Prestwick Chemical Library	Gabexate mesilate	1	5	0.55169
Prestwick Chemical Library	Methacycline hydrochloride	2a	5	0.547417
Prestwick Chemical Library	Dehydroisoandosterone 3-acetate	2a	5	0.545867
Prestwick Chemical Library	(-)-Emtricitabine	1	5	0.545315
Prestwick Chemical Library	Indomethacin	2a	5	0.543852
Prestwick Chemical Library	Aminopurine, 6-benzyl	1	5	0.543416
Prestwick Chemical Library	Amikacin hydrate	2a	5	0.54229
Prestwick Chemical Library	Irsogladine maleate	1	5	0.54162
Prestwick Chemical Library	Zuclopenthixol dihydrochloride	2a	5	0.540125
Prestwick Chemical Library	Triclosan	1	5	0.537478
Prestwick Chemical Library	Granisetron	2a	5	0.536772
Prestwick Chemical Library	Cyclizine hydrochloride	2a	5	0.536263
Prestwick Chemical Library	Sarafloxacin	1	5	0.536142
Prestwick Chemical Library	Meclozine dihydrochloride	2a	5	0.535488
Prestwick Chemical Library	Gestrinone	2a	5	0.535143
Prestwick Chemical Library	Estrone	2a	5	0.534464
Prestwick Chemical Library	Mesna	1	5	0.533732
Prestwick Chemical Library	Mirabegron	1	5	0.533276
Prestwick Chemical Library	Roxatidine Acetate hydrochloride	2a	5	0.532708
Prestwick Chemical Library	Candesartan	1	5	0.532562
Prestwick Chemical Library	Dapsone	1	5	0.5318
Prestwick Chemical Library	Decamethonium bromide	1	5	0.531615
Prestwick Chemical Library	Dicumarol	1	5	0.530343
Prestwick Chemical Library	Niflumic acid	1	5	0.529637
Prestwick Chemical Library	Venlafaxine	1	5	0.529272
Prestwick Chemical Library	Cilnidipine	2a	5	0.528884
Prestwick Chemical Library	Homosalate	2a	5	0.527978
Prestwick Chemical Library	Acetohexamide	1	5	0.52735
Prestwick Chemical Library	Prothionamide	1	5	0.526814
Prestwick Chemical Library	Alfacalcidol	2a	5	0.526618
Prestwick Chemical Library	Dapsone	2a	5	0.526141
Prestwick Chemical Library	Pepstatin A	2a	5	0.526103
Prestwick Chemical Library	Cilnidipine	1	5	0.525721
Prestwick Chemical Library	Dopamine hydrochloride	2a	5	0.525069
Prestwick Chemical Library	Tacrine hydrochloride	2a	5	0.523972
Prestwick Chemical Library	Butalbital	1	5	0.523571
Prestwick Chemical Library	Etifenin	2a	5	0.523405
Prestwick Chemical Library	Oxytetracycline dihydrate	1	5	0.520959
Prestwick Chemical Library	Cyproheptadine hydrochloride	2a	5	0.52053
Prestwick Chemical Library	Thioguanosine	1	5	0.519668
Prestwick Chemical Library	Paclitaxel	1	5	0.519057
Prestwick Chemical Library	Azathioprine	2a	5	0.518956
Prestwick Chemical Library	Atovaquone	2a	5	0.518858
Prestwick Chemical Library	Perospirone	2a	5	0.518839
Prestwick Chemical Library	Cefdinir	1	5	0.518249
Prestwick Chemical Library	Quipazine dimaleate salt	2a	5	0.518063
Prestwick Chemical Library	Hycanthone	1	5	0.517723
Prestwick Chemical Library	Benztropine mesylate	2a	5	0.516853
Prestwick Chemical Library	(S)-propranolol hydrochloride	1	5	0.514129
Prestwick Chemical Library	Sertaconazole nitrate	2a	5	0.513337
Prestwick Chemical Library	Chicago sky blue 6B	1	5	0.511773
Prestwick Chemical Library	Aminopurine, 6-benzyl	2a	5	0.511565
Prestwick Chemical Library	Olmesartan	1	5	0.511547
Prestwick Chemical Library	Loteprednol etabonate	2a	5	0.510249
Prestwick Chemical Library	Pancuronium bromide	2a	5	0.508037
Prestwick Chemical Library	Olmesartan	2a	5	0.506866
Prestwick Chemical Library	Promazine hydrochloride	1	5	0.506471
Prestwick Chemical Library	6-Furfurylaminopurine	2a	5	0.506446
Prestwick Chemical Library	Naftopidil dihydrochloride	1	5	0.50482
Prestwick Chemical Library	Tolazamide	1	5	0.504578
Prestwick Chemical Library	Molindone hydrochloride	1	5	0.50379
Prestwick Chemical Library	Dimaprit dihydrochloride	1	5	0.50377
Prestwick Chemical Library	Ofloxacin	1	5	0.499928
Prestwick Chemical Library	Dequalinium dichloride	1	5	0.499152
Prestwick Chemical Library	Oxibendazol	2a	5	0.499088
Prestwick Chemical Library	Estrone	1	5	0.498931
Prestwick Chemical Library	Tolmetin sodium salt dihydrate	1	5	0.498781
Prestwick Chemical Library	Cromolyn disodium salt	2a	5	0.497842
Prestwick Chemical Library	Levonordefrin	2a	5	0.497292
Prestwick Chemical Library	Propidium iodide	1	5	0.496817
Prestwick Chemical Library	Minoxidil	1	5	0.496716
Prestwick Chemical Library	Piretanide	2a	5	0.496714
Prestwick Chemical Library	Sumatriptan succinate	1	5	0.496389
Prestwick Chemical Library	Pimozide	2a	5	0.496152
Prestwick Chemical Library	Amcinonide	1	5	0.494918
Prestwick Chemical Library	Ritodrine hydrochloride	1	5	0.494612
Prestwick Chemical Library	Fentiazac	1	5	0.493711
Prestwick Chemical Library	Penbutolol sulfate	2a	5	0.49349
Prestwick Chemical Library	Norcyclobenzaprine	1	5	0.492623
Prestwick Chemical Library	Paromomycin sulfate	1	5	0.491915
Prestwick Chemical Library	Econazole nitrate	1	5	0.491762
Prestwick Chemical Library	Diphenylpyraline hydrochloride	1	5	0.491474
Prestwick Chemical Library	Finasteride	2a	5	0.49114
Prestwick Chemical Library	Etodolac	2a	5	0.48997
Prestwick Chemical Library	Pregnenolone	1	5	0.489529
Prestwick Chemical Library	Flutamide	2a	5	0.487288
Prestwick Chemical Library	Risedronic acid monohydrate	1	5	0.487228
Prestwick Chemical Library	Doxepin hydrochloride	2a	5	0.484755
Prestwick Chemical Library	Triamterene	2a	5	0.483961
Prestwick Chemical Library	Vecuronium bromide	1	5	0.479594
Prestwick Chemical Library	Dirithromycin	1	5	0.478724
Prestwick Chemical Library	Tripelennamine hydrochloride	2a	5	0.478362
Prestwick Chemical Library	Bupivacaine hydrochloride	1	5	0.477687
Prestwick Chemical Library	(-) -Levobunolol hydrochloride	1	5	0.475779
Prestwick Chemical Library	(-)-Eseroline fumarate salt	2a	5	0.475765
Prestwick Chemical Library	Ambrisentan	1	5	0.473318
Prestwick Chemical Library	Cladribine	1	5	0.472535
Prestwick Chemical Library	Trapidil	1	5	0.472415
Prestwick Chemical Library	Epirizole	1	5	0.471941
Prestwick Chemical Library	Cefdinir	2a	5	0.471369
Prestwick Chemical Library	Hydrochlorothiazide	1	5	0.470876
Prestwick Chemical Library	Atovaquone	1	5	0.470361
Prestwick Chemical Library	Bromperidol	1	5	0.469161
Prestwick Chemical Library	Deflazacort	1	5	0.469053
Prestwick Chemical Library	Didanosine	1	5	0.468142
Prestwick Chemical Library	Vardenafil	1	5	0.467359
Prestwick Chemical Library	Anastrozole	2a	5	0.467309
Prestwick Chemical Library	Metixene hydrochloride	2a	5	0.466073
Prestwick Chemical Library	Folinic acid calcium salt	2a	5	0.465872
Prestwick Chemical Library	Furaltadone hydrochloride	1	5	0.464628
Prestwick Chemical Library	Lomefloxacin hydrochloride	2a	5	0.464092
Prestwick Chemical Library	Anagrelide	1	5	0.464073
Prestwick Chemical Library	Nilvadipine	1	5	0.463867
Prestwick Chemical Library	Valsartan	2a	5	0.461426
Prestwick Chemical Library	Remoxipride Hydrochloride	2a	5	0.460839
Prestwick Chemical Library	Thioridazine hydrochloride	1	5	0.460538
Prestwick Chemical Library	Timolol maleate salt	2a	5	0.459619
Prestwick Chemical Library	Alclometasone dipropionate	1	5	0.458933
Prestwick Chemical Library	Chlorpromazine hydrochloride	2a	5	0.458134
Prestwick Chemical Library	Cefepime hydrochloride	2a	5	0.457541
Prestwick Chemical Library	Urosiol	2a	5	0.457104
Prestwick Chemical Library	Rifampicin	1	5	0.45685
Prestwick Chemical Library	Decamethonium bromide	2a	5	0.456756
Prestwick Chemical Library	Methyldopate hydrochloride	1	5	0.456373
Prestwick Chemical Library	Guaiacol	1	5	0.455482
Prestwick Chemical Library	Homatropine hydrobromide (R,S)	2a	5	0.455414
Prestwick Chemical Library	Dequalinium dichloride	2a	5	0.454426
Prestwick Chemical Library	Probenecid	1	5	0.453922
Prestwick Chemical Library	Betamethasone	1	5	0.452186
Prestwick Chemical Library	Rufloxacin	1	5	0.451096
Prestwick Chemical Library	Bambuterol hydrochloride	1	5	0.450516
Prestwick Chemical Library	Amoxapine	2a	5	0.45035
Prestwick Chemical Library	Chloroxine	1	5	0.448699
Prestwick Chemical Library	Cyclopenthiazide	1	5	0.447712
Prestwick Chemical Library	Pemirolast potassium	2a	5	0.446947
Prestwick Chemical Library	Sulfamethizole	2a	5	0.446758
Prestwick Chemical Library	Tiaprofenic acid	1	5	0.44662
Prestwick Chemical Library	Pramoxine hydrochloride	2a	5	0.446584
Prestwick Chemical Library	Acenocoumarol	1	5	0.446469
Prestwick Chemical Library	Cephalosporanic acid, 7-amino	1	5	0.445076
Prestwick Chemical Library	Methiazole	1	5	0.444908
Prestwick Chemical Library	Tolazamide	2a	5	0.443741
Prestwick Chemical Library	Mecamylamine hydrochloride	1	5	0.4437
Prestwick Chemical Library	Prednisolone	2a	5	0.443383
Prestwick Chemical Library	Pempidine tartrate	1	5	0.443263
Prestwick Chemical Library	Fenofibrate	2a	5	0.442364
Prestwick Chemical Library	Gallamine triethiodide	1	5	0.442276
Prestwick Chemical Library	Thiethylperazine dimalate	2a	5	0.442118
Prestwick Chemical Library	Sotalol hydrochloride	2a	5	0.441838
Prestwick Chemical Library	Tigecycline	1	5	0.440332
Prestwick Chemical Library	Chlorpromazine hydrochloride	1	5	0.439608
Prestwick Chemical Library	Carbachol	2a	5	0.437735
Prestwick Chemical Library	Phensuximide	1	5	0.435509
Prestwick Chemical Library	Clobetasol propionate	1	5	0.434417
Prestwick Chemical Library	Carbamazepine	2a	5	0.434231
Prestwick Chemical Library	Moroxidine hydrochloride	2a	5	0.434207
Prestwick Chemical Library	Glibenclamide	2a	5	0.434136
Prestwick Chemical Library	Selegiline hydrochloride	2a	5	0.433329
Prestwick Chemical Library	Hydrocortisone base	1	5	0.43303
Prestwick Chemical Library	Benfluorex	2a	5	0.432465
Prestwick Chemical Library	Paroxetine Hydrochloride	1	5	0.431948
Prestwick Chemical Library	Chlormezanone	1	5	0.431665
Prestwick Chemical Library	Sumatriptan succinate	2a	5	0.431235
Prestwick Chemical Library	Bromopride	1	5	0.430527
Prestwick Chemical Library	(-)-Eseroline fumarate salt	1	5	0.430263
Prestwick Chemical Library	Propidium iodide	2a	5	0.429124
Prestwick Chemical Library	Disulfiram	2a	5	0.428978
Prestwick Chemical Library	Digoxin	1	5	0.428817
Prestwick Chemical Library	Carvedilol	1	5	0.428381
Prestwick Chemical Library	Zafirlukast	1	5	0.428136
Prestwick Chemical Library	Metaproterenol sulfate, orciprenaline sulfate	1	5	0.427863
Prestwick Chemical Library	Salbutamol	1	5	0.427744
Prestwick Chemical Library	Flurandrenolide	2a	5	0.427065
Prestwick Chemical Library	Reserpine	1	5	0.426993
Prestwick Chemical Library	Ethotoin	1	5	0.426879
Prestwick Chemical Library	Xamoterol hemifumarate	2a	5	0.426174
Prestwick Chemical Library	Pyrimethamine	2a	5	0.424311
Prestwick Chemical Library	Aniracetam	2a	5	0.423439
Prestwick Chemical Library	Proscillaridin A	2a	5	0.423051
Prestwick Chemical Library	Phenacetin	1	5	0.422297
Prestwick Chemical Library	Cinnarizine	1	5	0.422208
Prestwick Chemical Library	Rosiglitazone Hydrochloride	2a	5	0.421663
Prestwick Chemical Library	Finasteride	1	5	0.420273
Prestwick Chemical Library	Warfarin	1	5	0.420028
Prestwick Chemical Library	Homochlorcyclizine dihydrochloride	1	5	0.419938
Prestwick Chemical Library	Cetirizine dihydrochloride	1	5	0.419357
Prestwick Chemical Library	Isocarboxazid	1	5	0.418426
Prestwick Chemical Library	Acetohexamide	2a	5	0.41793
Prestwick Chemical Library	Dibenzepine hydrochloride	1	5	0.417676
Prestwick Chemical Library	Iopromide	1	5	0.416365
Prestwick Chemical Library	Gemcitabine	1	5	0.416089
Prestwick Chemical Library	Cefotiam hydrochloride	2a	5	0.41608
Prestwick Chemical Library	Lynestrenol	2a	5	0.415727
Prestwick Chemical Library	Chlormadinone acetate	2a	5	0.415336
Prestwick Chemical Library	Acetaminophen	1	5	0.415216
Prestwick Chemical Library	Ganciclovir	1	5	0.414579
Prestwick Chemical Library	Rolipram	1	5	0.414384
Prestwick Chemical Library	Naftopidil dihydrochloride	2a	5	0.413433
Prestwick Chemical Library	Tetraethylenepentamine pentahydrochloride	2a	5	0.412989
Prestwick Chemical Library	Famprofazone	2a	5	0.412976
Prestwick Chemical Library	Carbinoxamine maleate salt	2a	5	0.412289
Prestwick Chemical Library	Bosentan	2a	5	0.412227
Prestwick Chemical Library	Trimetazidine dihydrochloride	1	5	0.412178
Prestwick Chemical Library	Probenecid	2a	5	0.412118
Prestwick Chemical Library	Donepezil hydrochloride	2a	5	0.411645
Prestwick Chemical Library	Tolfenamic acid	2a	5	0.41085
Prestwick Chemical Library	Pentobarbital	1	5	0.410573
Prestwick Chemical Library	Benztropine mesylate	1	5	0.410551
Prestwick Chemical Library	Citalopram Hydrobromide	1	5	0.410448
Prestwick Chemical Library	Proguanil hydrochloride	2a	5	0.409186
Prestwick Chemical Library	Trimetozine	2a	5	0.408844
Prestwick Chemical Library	Ropinirole hydrochloride	1	5	0.408092
Prestwick Chemical Library	Nateglinide	1	5	0.40788
Prestwick Chemical Library	Anthralin	2a	5	0.407834
Prestwick Chemical Library	Protriptyline hydrochloride	2a	5	0.406169
Prestwick Chemical Library	Prazosin hydrochloride	2a	5	0.405391
Prestwick Chemical Library	Flumethasone pivalate	2a	5	0.40482
Prestwick Chemical Library	Ozagrel hydrochloride	1	5	0.404294
Prestwick Chemical Library	Acemetacin	2a	5	0.40403
Prestwick Chemical Library	Amoxapine	1	5	0.403818
Prestwick Chemical Library	Chlorprothixene hydrochloride	2a	5	0.403214
Prestwick Chemical Library	Trimeprazine tartrate	1	5	0.402708
Prestwick Chemical Library	Thiocolchicoside	1	5	0.402369
Prestwick Chemical Library	Carprofen	1	5	0.402221
Prestwick Chemical Library	Adenosine 5'-monophosphate monohydrate	1	5	0.401439
Prestwick Chemical Library	Ceftibuten	2a	5	0.400967
Prestwick Chemical Library	Azaperone	1	5	0.400706
Prestwick Chemical Library	Trimipramine maleate salt	2a	5	0.400167
Prestwick Chemical Library	Aripiprazole	1	5	0.399874
Prestwick Chemical Library	Benzthiazide	2a	5	0.396621
Prestwick Chemical Library	Ambroxol hydrochloride	1	5	0.396554
Prestwick Chemical Library	Ceforanide	1	5	0.395126
Prestwick Chemical Library	Zonisamide	1	5	0.395113
Prestwick Chemical Library	Timolol maleate salt	1	5	0.393452
Prestwick Chemical Library	Tolcapone	2a	5	0.392984
Prestwick Chemical Library	Pizotifen malate	1	5	0.392937
Prestwick Chemical Library	Cloperastine hydrochloride	2a	5	0.392203
Prestwick Chemical Library	(-)-Emtricitabine	2a	5	0.392095
Prestwick Chemical Library	Thiethylperazine dimalate	1	5	0.391705
Prestwick Chemical Library	Alprostadil	1	5	0.391704
Prestwick Chemical Library	Terbinafine	1	5	0.391602
Prestwick Chemical Library	Bisacodyl	1	5	0.390516
Prestwick Chemical Library	Doxapram hydrochloride	2a	5	0.386505
Prestwick Chemical Library	Tiratricol, 3,3',5-triiodothyroacetic acid	2a	5	0.384999
Prestwick Chemical Library	Nystatine	1	5	0.384986
Prestwick Chemical Library	Bepridil hydrochloride	2a	5	0.382713
Prestwick Chemical Library	Mebhydroline 1,5-naphtalenedisulfonate	1	5	0.382689
Prestwick Chemical Library	Valsartan	1	5	0.381998
Prestwick Chemical Library	Remoxipride Hydrochloride	1	5	0.381822
Prestwick Chemical Library	Nimesulide	1	5	0.381766
Prestwick Chemical Library	Rifabutin	1	5	0.381664
Prestwick Chemical Library	Benfluorex	1	5	0.381632
Prestwick Chemical Library	Celiprolol hydrochloride	1	5	0.381353
Prestwick Chemical Library	Fursultiamine Hydrochloride	2a	5	0.380899
Prestwick Chemical Library	Ibandronate sodium	1	5	0.380605
Prestwick Chemical Library	Terconazole	2a	5	0.380495
Prestwick Chemical Library	Procainamide hydrochloride	2a	5	0.379951
Prestwick Chemical Library	Bucladesine sodium salt	1	5	0.379283
Prestwick Chemical Library	Cetirizine dihydrochloride	2a	5	0.377525
Prestwick Chemical Library	Idoxuridine	1	5	0.376908
Prestwick Chemical Library	Clorgyline hydrochloride	2a	5	0.376108
Prestwick Chemical Library	Epiandrosterone	2a	5	0.375891
Prestwick Chemical Library	Quinethazone	2a	5	0.375144
Prestwick Chemical Library	Gallamine triethiodide	2a	5	0.375131
Prestwick Chemical Library	Nomegestrol acetate	1	5	0.37469
Prestwick Chemical Library	Piperacillin sodium salt	1	5	0.374645
Prestwick Chemical Library	Indinavir sulfate	2a	5	0.374322
Prestwick Chemical Library	Furosemide	2a	5	0.374176
Prestwick Chemical Library	Ranolazine	2a	5	0.373895
Prestwick Chemical Library	Darifenacin hydrobromide	1	5	0.373815
Prestwick Chemical Library	Formoterol fumarate	2a	5	0.371464
Prestwick Chemical Library	Levodopa	1	5	0.37126
Prestwick Chemical Library	Ipsapirone	1	5	0.371216
Prestwick Chemical Library	Troglitazone	2a	5	0.370642
Prestwick Chemical Library	Beclomethasone dipropionate	1	5	0.369913
Prestwick Chemical Library	Rifampicin	2a	5	0.369603
Prestwick Chemical Library	Altrenogest	2a	5	0.368731
Prestwick Chemical Library	Roxithromycin	2a	5	0.36797
Prestwick Chemical Library	Palonosetron hydrochloride	1	5	0.367816
Prestwick Chemical Library	Pargyline hydrochloride	1	5	0.367346
Prestwick Chemical Library	Thiamphenicol	1	5	0.366623
Prestwick Chemical Library	Pemirolast potassium	1	5	0.366096
Prestwick Chemical Library	Gliquidone	1	5	0.36576
Prestwick Chemical Library	Cefoxitin sodium salt	2a	5	0.365544
Prestwick Chemical Library	Quinapril hydrochloride	2a	5	0.365151
Prestwick Chemical Library	Guanfacine hydrochloride	1	5	0.364731
Prestwick Chemical Library	Trifluridine	2a	5	0.363518
Prestwick Chemical Library	Dacarbazine	1	5	0.362944
Prestwick Chemical Library	Bemegride	2a	5	0.362313
Prestwick Chemical Library	Panthenol (D)	1	5	0.361924
Prestwick Chemical Library	Trimeprazine tartrate	2a	5	0.361697
Prestwick Chemical Library	Metoprolol-(+,-) (+)-tartrate salt	1	5	0.361666
Prestwick Chemical Library	Vidarabine	1	5	0.361536
Prestwick Chemical Library	Indinavir sulfate	1	5	0.359287
Prestwick Chemical Library	Cefsulodin sodium salt	1	5	0.359135
Prestwick Chemical Library	Antipyrine, 4-hydroxy	1	5	0.358216
Prestwick Chemical Library	Rasagiline	2a	5	0.35809
Prestwick Chemical Library	Proscillaridin A	1	5	0.357931
Prestwick Chemical Library	Ioversol	1	5	0.35777
Prestwick Chemical Library	Fluorometholone	1	5	0.3577
Prestwick Chemical Library	Picrotoxinin	1	5	0.357625
Prestwick Chemical Library	Azacyclonol	2a	5	0.356577
Prestwick Chemical Library	Linezolid	1	5	0.356552
Prestwick Chemical Library	Fluocinonide	1	5	0.355636
Prestwick Chemical Library	Pranlukast	1	5	0.355433
Prestwick Chemical Library	Emedastine	2a	5	0.3554
Prestwick Chemical Library	Pyrimethamine	1	5	0.355084
Prestwick Chemical Library	Exemestane	2a	5	0.354382
Prestwick Chemical Library	Hesperidin	2a	5	0.354089
Prestwick Chemical Library	Thioperamide maleate	1	5	0.353609
Prestwick Chemical Library	Succinylsulfathiazole	2a	5	0.353111
Prestwick Chemical Library	Guaiacol	2a	5	0.353076
Prestwick Chemical Library	THIP Hydrochloride	2a	5	0.352994
Prestwick Chemical Library	Doxycycline hydrochloride	1	5	0.351611
Prestwick Chemical Library	Mirtazapine	2a	5	0.351465
Prestwick Chemical Library	Trichlormethiazide	1	5	0.351405
Prestwick Chemical Library	Beclomethasone dipropionate	2a	5	0.351352
Prestwick Chemical Library	Besifloxacin hydrochloride	1	5	0.351313
Prestwick Chemical Library	Sulfachloropyridazine	2a	5	0.350986
Prestwick Chemical Library	Sulfamerazine	1	5	0.350695
Prestwick Chemical Library	Meclofenamic acid sodium salt monohydrate	2a	5	0.350589
Prestwick Chemical Library	Ampicillin trihydrate	1	5	0.350454
Prestwick Chemical Library	Demecarium bromide	1	5	0.350412
Prestwick Chemical Library	Moxifloxacin	1	5	0.349714
Prestwick Chemical Library	Zopiclone	1	5	0.348961
Prestwick Chemical Library	Nicorandil	2a	5	0.347543
Prestwick Chemical Library	Etoposide	2a	5	0.347083
Prestwick Chemical Library	Neomycin sulfate	1	5	0.347058
Prestwick Chemical Library	Etoricoxib	2a	5	0.346587
Prestwick Chemical Library	Ibudilast	1	5	0.345781
Prestwick Chemical Library	Suprofen	1	5	0.345611
Prestwick Chemical Library	Butylscopolammonium (n-) bromide	2a	5	0.345516
Prestwick Chemical Library	Troleandomycin	2a	5	0.345368
Prestwick Chemical Library	Homosalate	1	5	0.344522
Prestwick Chemical Library	1,8-Dihydroxyanthraquinone	2a	5	0.344172
Prestwick Chemical Library	Flucytosine	2a	5	0.343753
Prestwick Chemical Library	Sisomicin sulfate	1	5	0.343137
Prestwick Chemical Library	Domperidone	2a	5	0.34312
Prestwick Chemical Library	Carbamazepine	1	5	0.342551
Prestwick Chemical Library	Loperamide hydrochloride	1	5	0.342551
Prestwick Chemical Library	Baclofen (R,S)	2a	5	0.34178
Prestwick Chemical Library	Moricizine hydrochloride	2a	5	0.341355
Prestwick Chemical Library	Meropenem	2a	5	0.341344
Prestwick Chemical Library	Loteprednol etabonate	1	5	0.341061
Prestwick Chemical Library	5-fluorouracil	2a	5	0.339628
Prestwick Chemical Library	Flumethasone	2a	5	0.339572
Prestwick Chemical Library	Eucatropine hydrochloride	2a	5	0.339253
Prestwick Chemical Library	Methotrexate	1	5	0.339231
Prestwick Chemical Library	(-)-Isoproterenol hydrochloride	1	5	0.338958
Prestwick Chemical Library	Quinethazone	1	5	0.338316
Prestwick Chemical Library	Nalidixic acid sodium salt	2a	5	0.337935
Prestwick Chemical Library	Primidone	1	5	0.337704
Prestwick Chemical Library	Methoxamine hydrochloride	2a	5	0.336669
Prestwick Chemical Library	Tibolone	2a	5	0.336262
Prestwick Chemical Library	Phentermine hydrochloride	2a	5	0.335821
Prestwick Chemical Library	Nifekalant	1	5	0.33541
Prestwick Chemical Library	Pinaverium bromide	2a	5	0.335145
Prestwick Chemical Library	Pentylenetetrazole	1	5	0.334579
Prestwick Chemical Library	Tetrahydrozoline hydrochloride	1	5	0.334178
Prestwick Chemical Library	Yohimbine hydrochloride	2a	5	0.334044
Prestwick Chemical Library	Tranylcypromine hydrochloride	1	5	0.33323
Prestwick Chemical Library	Sulindac	2a	5	0.332163
Prestwick Chemical Library	Sertraline	2a	5	0.332039
Prestwick Chemical Library	Clemastine fumarate	1	5	0.331899
Prestwick Chemical Library	Secnidazole	2a	5	0.331134
Prestwick Chemical Library	Cromolyn disodium salt	1	5	0.330825
Prestwick Chemical Library	Tegaserod maleate	1	5	0.330589
Prestwick Chemical Library	Rolipram	2a	5	0.329895
Prestwick Chemical Library	Isoxicam	1	5	0.329097
Prestwick Chemical Library	Chlorphensin carbamate	2a	5	0.328623
Prestwick Chemical Library	Losartan	2a	5	0.328257
Prestwick Chemical Library	Dirithromycin	2a	5	0.328236
Prestwick Chemical Library	Tiratricol, 3,3',5-triiodothyroacetic acid	1	5	0.324311
Prestwick Chemical Library	Fludarabine	1	5	0.324034
Prestwick Chemical Library	Chlorzoxazone	1	5	0.323573
Prestwick Chemical Library	Clioquinol	2a	5	0.323468
Prestwick Chemical Library	Cefsulodin sodium salt	2a	5	0.323346
Prestwick Chemical Library	Temozolomide	1	5	0.323338
Prestwick Chemical Library	Flucloxacillin sodium	1	5	0.322304
Prestwick Chemical Library	Tegafur	2a	5	0.321999
Prestwick Chemical Library	Tranylcypromine hydrochloride	2a	5	0.319767
Prestwick Chemical Library	Minaprine dihydrochloride	1	5	0.319654
Prestwick Chemical Library	Fenoterol hydrobromide	2a	5	0.319242
Prestwick Chemical Library	Vorinostat	2a	5	0.319221
Prestwick Chemical Library	Procarbazine hydrochloride	1	5	0.317341
Prestwick Chemical Library	Gemfibrozil	1	5	0.317177
Prestwick Chemical Library	Darunavir	1	5	0.317021
Prestwick Chemical Library	Moxalactam disodium salt	1	5	0.316689
Prestwick Chemical Library	Pipenzolate bromide	2a	5	0.316389
Prestwick Chemical Library	Fosfosal	1	5	0.31629
Prestwick Chemical Library	Sildenafil	1	5	0.315995
Prestwick Chemical Library	Pramipexole dihydrochloride	2a	5	0.315908
Prestwick Chemical Library	Dicloxacillin sodium salt hydrate	2a	5	0.315421
Prestwick Chemical Library	Nateglinide	2a	5	0.314265
Prestwick Chemical Library	Amidopyrine	2a	5	0.313185
Prestwick Chemical Library	Nifurtimox	2a	5	0.312381
Prestwick Chemical Library	Ketorolac tromethamine	2a	5	0.312284
Prestwick Chemical Library	Acetylsalicylic acid	2a	5	0.311945
Prestwick Chemical Library	Imiquimod	1	5	0.311296
Prestwick Chemical Library	Thalidomide	1	5	0.311073
Prestwick Chemical Library	Tegafur	1	5	0.310802
Prestwick Chemical Library	Brinzolamide	1	5	0.310721
Prestwick Chemical Library	Topiramate	2a	5	0.310678
Prestwick Chemical Library	Alosetron hydrochloride	1	5	0.310624
Prestwick Chemical Library	Zolmitriptan	1	5	0.309731
Prestwick Chemical Library	Dibucaine	2a	5	0.309666
Prestwick Chemical Library	Bemegride	1	5	0.309273
Prestwick Chemical Library	Phenothiazine	2a	5	0.309117
Prestwick Chemical Library	Losartan	1	5	0.308557
Prestwick Chemical Library	Nystatine	2a	5	0.308149
Prestwick Chemical Library	Clofibric acid	1	5	0.307746
Prestwick Chemical Library	Iopromide	2a	5	0.307648
Prestwick Chemical Library	Oxcarbazepine	1	5	0.307067
Prestwick Chemical Library	Aminocaproic acid	2a	5	0.306933
Prestwick Chemical Library	Topotecan	2a	5	0.305907
Prestwick Chemical Library	Pizotifen malate	2a	5	0.305374
Prestwick Chemical Library	Mirabegron	2a	5	0.304408
Prestwick Chemical Library	Carbenoxolone disodium salt	1	5	0.304329
Prestwick Chemical Library	Meglumine	1	5	0.304122
Prestwick Chemical Library	Nicotinamide	2a	5	0.30333
Prestwick Chemical Library	Carvedilol	2a	5	0.30314
Prestwick Chemical Library	Pargyline hydrochloride	2a	5	0.302937
Prestwick Chemical Library	Tracazolate hydrochloride	2a	5	0.302562
Prestwick Chemical Library	Ampicillin trihydrate	2a	5	0.302093
Prestwick Chemical Library	Famotidine	1	5	0.301985
Prestwick Chemical Library	Cefpodoxime proxetil	2a	5	0.30191
Prestwick Chemical Library	Voriconazole	2a	5	0.301815
Prestwick Chemical Library	Phenprobamate	2a	5	0.301757
Prestwick Chemical Library	Parbendazole	1	5	0.301723
Prestwick Chemical Library	Norfloxacin	2a	5	0.300533
Prestwick Chemical Library	Naproxen	1	5	0.300284
Prestwick Chemical Library	Pepstatin A	1	5	0.300089
Prestwick Chemical Library	Minocycline hydrochloride	2a	5	0.300012
Prestwick Chemical Library	Eserine hemisulfate salt	1	5	0.299906
Prestwick Chemical Library	Butenafine Hydrochloride	1	5	0.299327
Prestwick Chemical Library	Deoxycorticosterone	2a	5	0.298927
Prestwick Chemical Library	Nelarabine	2a	5	0.298778
Prestwick Chemical Library	Formoterol fumarate	1	5	0.298429
Prestwick Chemical Library	Enalaprilat dihydrate	2a	5	0.298404
Prestwick Chemical Library	Diphenidol hydrochloride	1	5	0.298213
Prestwick Chemical Library	Nylidrin	2a	5	0.298089
Prestwick Chemical Library	Tetramisole hydrochloride	1	5	0.297936
Prestwick Chemical Library	Chenodiol	1	5	0.297822
Prestwick Chemical Library	Idebenone	1	5	0.297816
Prestwick Chemical Library	Ifosfamide	1	5	0.297492
Prestwick Chemical Library	Diatrizoic acid dihydrate	1	5	0.297436
Prestwick Chemical Library	Lofepramine	2a	5	0.297062
Prestwick Chemical Library	Piperacetazine	1	5	0.296704
Prestwick Chemical Library	Fenoldopam	2a	5	0.296423
Prestwick Chemical Library	Anagrelide	2a	5	0.296285
Prestwick Chemical Library	Terconazole	1	5	0.29513
Prestwick Chemical Library	Etretinate	1	5	0.294283
Prestwick Chemical Library	Griseofulvin	2a	5	0.292679
Prestwick Chemical Library	Pivampicillin	1	5	0.291979
Prestwick Chemical Library	Rizatriptan benzoate	2a	5	0.291742
Prestwick Chemical Library	Hydroflumethiazide	2a	5	0.291588
Prestwick Chemical Library	Moxisylyte hydrochoride	2a	5	0.291562
Prestwick Chemical Library	Ketotifen fumarate	1	5	0.291345
Prestwick Chemical Library	Anthralin	1	5	0.29088
Prestwick Chemical Library	Rivastigmine	2a	5	0.290685
Prestwick Chemical Library	Pipemidic acid	2a	5	0.290599
Prestwick Chemical Library	Glibenclamide	1	5	0.28952
Prestwick Chemical Library	Rivastigmine	1	5	0.288113
Prestwick Chemical Library	Pindolol	1	5	0.286465
Prestwick Chemical Library	Methyldopa (L,-)	1	5	0.285993
Prestwick Chemical Library	Besifloxacin hydrochloride	2a	5	0.285956
Prestwick Chemical Library	Benfotiamine	1	5	0.285554
Prestwick Chemical Library	Trapidil	2a	5	0.285138
Prestwick Chemical Library	Meptazinol hydrochloride	2a	5	0.285028
Prestwick Chemical Library	Ioversol	2a	5	0.284091
Prestwick Chemical Library	Levamisole hydrochloride	2a	5	0.28294
Prestwick Chemical Library	Estradiol-17 beta	2a	5	0.282226
Prestwick Chemical Library	Amlodipine	1	5	0.282039
Prestwick Chemical Library	N-Acetyl-L-leucine	1	5	0.279793
Prestwick Chemical Library	Clonixin Lysinate	2a	5	0.279526
Prestwick Chemical Library	Carbachol	1	5	0.27696
Prestwick Chemical Library	Tacrine hydrochloride	1	5	0.276936
Prestwick Chemical Library	Amyleine hydrochloride	1	5	0.27623
Prestwick Chemical Library	Perphenazine	2a	5	0.276168
Prestwick Chemical Library	Methylatropine nitrate	2a	5	0.275933
Prestwick Chemical Library	Altretamine	2a	5	0.274655
Prestwick Chemical Library	Bromperidol	2a	5	0.274638
Prestwick Chemical Library	Mafenide hydrochloride	1	5	0.272114
Prestwick Chemical Library	(R)-(+)-Atenolol	2a	5	0.271728
Prestwick Chemical Library	Xylometazoline hydrochloride	2a	5	0.271552
Prestwick Chemical Library	Prochlorperazine dimaleate	1	5	0.270978
Prestwick Chemical Library	Calcipotriene	1	5	0.270473
Prestwick Chemical Library	Viomycin sulfate	1	5	0.270347
Prestwick Chemical Library	Dienestrol	2a	5	0.27034
Prestwick Chemical Library	Vidarabine	2a	5	0.270042
Prestwick Chemical Library	Desonide	2a	5	0.270013
Prestwick Chemical Library	Molindone hydrochloride	2a	5	0.269383
Prestwick Chemical Library	Etoricoxib	1	5	0.269218
Prestwick Chemical Library	Perhexiline maleate	2a	5	0.269206
Prestwick Chemical Library	Sertraline	1	5	0.268999
Prestwick Chemical Library	Papaverine hydrochloride	1	5	0.26879
Prestwick Chemical Library	Pranoprofen	1	5	0.26863
Prestwick Chemical Library	Theophylline monohydrate	1	5	0.268092
Prestwick Chemical Library	Sisomicin sulfate	2a	5	0.267292
Prestwick Chemical Library	Neostigmine bromide	1	5	0.266854
Prestwick Chemical Library	(S)-(-)-Atenolol	1	5	0.266603
Prestwick Chemical Library	Etanidazole	1	5	0.265997
Prestwick Chemical Library	Piperidolate hydrochloride	1	5	0.26596
Prestwick Chemical Library	Florfenicol	2a	5	0.265589
Prestwick Chemical Library	Debrisoquin sulfate	2a	5	0.26556
Prestwick Chemical Library	Ribavirin	2a	5	0.265178
Prestwick Chemical Library	Norethindrone	2a	5	0.264744
Prestwick Chemical Library	Tizanidine hydrochloride	2a	5	0.264595
Prestwick Chemical Library	Paclitaxel	2a	5	0.263765
Prestwick Chemical Library	Amoxicillin	2a	5	0.263684
Prestwick Chemical Library	Procaine hydrochloride	1	5	0.26353
Prestwick Chemical Library	Cefadroxil	2a	5	0.263396
Prestwick Chemical Library	Metaproterenol sulfate, orciprenaline sulfate	2a	5	0.263252
Prestwick Chemical Library	Amidopyrine	1	5	0.262246
Prestwick Chemical Library	Mepivacaine hydrochloride	2a	5	0.262243
Prestwick Chemical Library	Metyrapone	2a	5	0.26166
Prestwick Chemical Library	Trazodone hydrochloride	2a	5	0.261399
Prestwick Chemical Library	Miconazole	1	5	0.261342
Prestwick Chemical Library	Ciclopirox ethanolamine	1	5	0.261036
Prestwick Chemical Library	Tioconazole	2a	5	0.260824
Prestwick Chemical Library	Dipyridamole	2a	5	0.260721
Prestwick Chemical Library	Flucytosine	1	5	0.260476
Prestwick Chemical Library	Loracarbef	2a	5	0.260363
Prestwick Chemical Library	Clofazimine	1	5	0.259953
Prestwick Chemical Library	Urosiol	1	5	0.259804
Prestwick Chemical Library	Chlormadinone acetate	1	5	0.258978
Prestwick Chemical Library	Celiprolol hydrochloride	2a	5	0.258144
Prestwick Chemical Library	Carbimazole	2a	5	0.258071
Prestwick Chemical Library	Nifurtimox	1	5	0.257504
Prestwick Chemical Library	Phenethicillin potassium salt	2a	5	0.257448
Prestwick Chemical Library	Piperacillin sodium salt	2a	5	0.257195
Prestwick Chemical Library	Nylidrin	1	5	0.257087
Prestwick Chemical Library	Mitotane	2a	5	0.256589
Prestwick Chemical Library	Sulbactam	1	5	0.256523
Prestwick Chemical Library	(-)-MK 801 hydrogen maleate	1	5	0.255946
Prestwick Chemical Library	Donepezil hydrochloride	1	5	0.255112
Prestwick Chemical Library	(R) -Naproxen sodium salt	2a	5	0.255092
Prestwick Chemical Library	Benazepril hydrochloride	2a	5	0.254741
Prestwick Chemical Library	Doxycycline hydrochloride	2a	5	0.254592
Prestwick Chemical Library	Rifapentine	1	5	0.25433
Prestwick Chemical Library	Phenothiazine	1	5	0.254159
Prestwick Chemical Library	Tazobactam	1	5	0.252068
Prestwick Chemical Library	Astemizole	2a	5	0.252041
Prestwick Chemical Library	Cyanocobalamin	1	5	0.251673
Prestwick Chemical Library	Imipramine hydrochloride	1	5	0.251387
Prestwick Chemical Library	Nadide	2a	5	0.251043
Prestwick Chemical Library	Spectinomycin dihydrochloride	1	5	0.250719
Prestwick Chemical Library	Anastrozole	1	5	0.250191
Prestwick Chemical Library	Hymecromone	2a	5	0.250142
Prestwick Chemical Library	Clorgyline hydrochloride	1	5	0.249575
Prestwick Chemical Library	Flunisolide	1	5	0.24857
Prestwick Chemical Library	Nalidixic acid sodium salt	1	5	0.247694
Prestwick Chemical Library	Fleroxacin	1	5	0.24766
Prestwick Chemical Library	Cyclizine hydrochloride	1	5	0.244531
Prestwick Chemical Library	Denatonium benzoate	2a	5	0.244527
Prestwick Chemical Library	Clotrimazole	2a	5	0.244381
Prestwick Chemical Library	Dipyridamole	1	5	0.244329
Prestwick Chemical Library	Diloxanide furoate	2a	5	0.244275
Prestwick Chemical Library	Clarithromycin	1	5	0.244175
Prestwick Chemical Library	Terbutaline hemisulfate	2a	5	0.243159
Prestwick Chemical Library	Isotretinoin	1	5	0.243115
Prestwick Chemical Library	Tegaserod maleate	2a	5	0.242644
Prestwick Chemical Library	Dicumarol	2a	5	0.241364
Prestwick Chemical Library	Argatroban	2a	5	0.241336
Prestwick Chemical Library	Salbutamol	2a	5	0.241293
Prestwick Chemical Library	Meclofenoxate hydrochloride	1	5	0.240916
Prestwick Chemical Library	Zolmitriptan	2a	5	0.240401
Prestwick Chemical Library	Nitrocaramiphen hydrochloride	2a	5	0.240335
Prestwick Chemical Library	Rosiglitazone Hydrochloride	1	5	0.239333
Prestwick Chemical Library	Argatroban	1	5	0.238782
Prestwick Chemical Library	Dipyrone	1	5	0.238704
Prestwick Chemical Library	Norethindrone	1	5	0.23806
Prestwick Chemical Library	Tramadol hydrochloride	2a	5	0.238002
Prestwick Chemical Library	Zoxazolamine	1	5	0.237996
Prestwick Chemical Library	Proadifen hydrochloride	2a	5	0.237836
Prestwick Chemical Library	Alfacalcidol	1	5	0.237583
Prestwick Chemical Library	Danazol	1	5	0.23731
Prestwick Chemical Library	Tiapride hydrochloride	2a	5	0.235765
Prestwick Chemical Library	N-Acetyl-DL-homocysteine Thiolactone	1	5	0.235101
Prestwick Chemical Library	Chloramphenicol	1	5	0.234819
Prestwick Chemical Library	5-fluorouracil	1	5	0.234637
Prestwick Chemical Library	Bephenium hydroxynaphthoate	2a	5	0.234389
Prestwick Chemical Library	Ethoxyquin	1	5	0.234093
Prestwick Chemical Library	Digitoxigenin	1	5	0.23405
Prestwick Chemical Library	Methylergometrine maleate	2a	5	0.233675
Prestwick Chemical Library	Prothionamide	2a	5	0.232964
Prestwick Chemical Library	Mephenytoin	1	5	0.23222
Prestwick Chemical Library	Naphazoline hydrochloride	1	5	0.232114
Prestwick Chemical Library	Clopidogrel	2a	5	0.23198
Prestwick Chemical Library	Liothyronine	1	5	0.231404
Prestwick Chemical Library	Delavirdine	1	5	0.231066
Prestwick Chemical Library	Flecainide acetate	2a	5	0.230969
Prestwick Chemical Library	Folinic acid calcium salt	1	5	0.230356
Prestwick Chemical Library	Dioxybenzone	2a	5	0.229282
Prestwick Chemical Library	Fenofibrate	1	5	0.229241
Prestwick Chemical Library	Atorvastatin	1	5	0.228348
Prestwick Chemical Library	Famciclovir	1	5	0.227337
Prestwick Chemical Library	Ipsapirone	2a	5	0.226798
Prestwick Chemical Library	Naphazoline hydrochloride	2a	5	0.226767
Prestwick Chemical Library	Lovastatin	1	5	0.226517
Prestwick Chemical Library	Cyproterone acetate	2a	5	0.22624
Prestwick Chemical Library	Ibandronate sodium	2a	5	0.225744
Prestwick Chemical Library	Levetiracetam	2a	5	0.225414
Prestwick Chemical Library	Milnacipran hydrochloride	1	5	0.225407
Prestwick Chemical Library	Clopidogrel	1	5	0.225302
Prestwick Chemical Library	Pivampicillin	2a	5	0.224949
Prestwick Chemical Library	N-Acetyl-L-leucine	2a	5	0.224475
Prestwick Chemical Library	Adenosine 5'-monophosphate monohydrate	2a	5	0.224226
Prestwick Chemical Library	Hydrochlorothiazide	2a	5	0.224098
Prestwick Chemical Library	Isoxsuprine hydrochloride	1	5	0.223471
Prestwick Chemical Library	Ronidazole	2a	5	0.222917
Prestwick Chemical Library	Diphemanil methylsulfate	2a	5	0.222269
Prestwick Chemical Library	Apramycin	2a	5	0.22217
Prestwick Chemical Library	Estramustine	2a	5	0.221777
Prestwick Chemical Library	Sarafloxacin	2a	5	0.221692
Prestwick Chemical Library	Tobramycin	1	5	0.221395
Prestwick Chemical Library	Artemisinin	1	5	0.219792
Prestwick Chemical Library	Ticlopidine hydrochloride	2a	5	0.219317
Prestwick Chemical Library	Buspirone hydrochloride	1	5	0.219205
Prestwick Chemical Library	Benoxinate hydrochloride	2a	5	0.218509
Prestwick Chemical Library	Proparacaine hydrochloride	2a	5	0.218408
Prestwick Chemical Library	Perospirone	1	5	0.218231
Prestwick Chemical Library	Methylhydantoin-5-(D)	1	5	0.218035
Prestwick Chemical Library	Benidipine hydrochloride	1	5	0.217894
Prestwick Chemical Library	Nafcillin sodium salt monohydrate	2a	5	0.217797
Prestwick Chemical Library	Zardaverine	1	5	0.216438
Prestwick Chemical Library	Bethanechol chloride	1	5	0.216318
Prestwick Chemical Library	Scopolamine hydrochloride	2a	5	0.215784
Prestwick Chemical Library	Sulfaquinoxaline sodium salt	2a	5	0.215619
Prestwick Chemical Library	Colistin sulfate	2a	5	0.215231
Prestwick Chemical Library	Zotepine	2a	5	0.214564
Prestwick Chemical Library	Gabazine bromide	1	5	0.214477
Prestwick Chemical Library	DO 897/99	2a	5	0.214397
Prestwick Chemical Library	6-Furfurylaminopurine	1	5	0.214374
Prestwick Chemical Library	Candesartan	2a	5	0.213578
Prestwick Chemical Library	Raclopride	1	5	0.213232
Prestwick Chemical Library	Picotamide monohydrate	1	5	0.213216
Prestwick Chemical Library	Moroxidine hydrochloride	1	5	0.212844
Prestwick Chemical Library	Piretanide	1	5	0.21242
Prestwick Chemical Library	Streptomycin sulfate	2a	5	0.21191
Prestwick Chemical Library	Ubenimex	2a	5	0.211897
Prestwick Chemical Library	Esmolol hydrochloride	2a	5	0.211636
Prestwick Chemical Library	Novobiocin sodium salt	1	5	0.211224
Prestwick Chemical Library	Amlodipine	2a	5	0.21109
Prestwick Chemical Library	Flunarizine dihydrochloride	1	5	0.210834
Prestwick Chemical Library	Fenipentol	2a	5	0.210333
Prestwick Chemical Library	Zaleplon	2a	5	0.210288
Prestwick Chemical Library	Risperidone	1	5	0.209546
Prestwick Chemical Library	Methantheline bromide	1	5	0.209285
Prestwick Chemical Library	Corticosterone	1	5	0.208179
Prestwick Chemical Library	Sulfacetamide sodic hydrate	2a	5	0.208169
Prestwick Chemical Library	Streptozotocin	2a	5	0.207932
Prestwick Chemical Library	Liranaftate	2a	5	0.207548
Prestwick Chemical Library	(-) -Levobunolol hydrochloride	2a	5	0.2074
Prestwick Chemical Library	Hexestrol	1	5	0.206504
Prestwick Chemical Library	Ibutilide fumarate	2a	5	0.205982
Prestwick Chemical Library	Glycopyrrolate	1	5	0.205598
Prestwick Chemical Library	Amisulpride	2a	5	0.205584
Prestwick Chemical Library	Clenbuterol hydrochloride	2a	5	0.205171
Prestwick Chemical Library	Ivermectin	1	5	0.20514
Prestwick Chemical Library	Tobramycin	2a	5	0.205045
Prestwick Chemical Library	Zardaverine	2a	5	0.204551
Prestwick Chemical Library	D-cycloserine	1	5	0.204402
Prestwick Chemical Library	Estradiol-17 beta	1	5	0.204137
Prestwick Chemical Library	Phenoxybenzamine hydrochloride	2a	5	0.203766
Prestwick Chemical Library	(S)-(-)-Cycloserine	1	5	0.203613
Prestwick Chemical Library	Pivmecillinam hydrochloride	1	5	0.203409
Prestwick Chemical Library	Alfadolone acetate	1	5	0.20313
Prestwick Chemical Library	Floxuridine	1	5	0.202785
Prestwick Chemical Library	Cortisol acetate	2a	5	0.202587
Prestwick Chemical Library	Diflunisal	1	5	0.201376
Prestwick Chemical Library	Quinacrine dihydrochloride hydrate	1	5	0.201224
Prestwick Chemical Library	Fluticasone propionate	2a	5	0.198754
Prestwick Chemical Library	Zileuton	2a	5	0.198588
Prestwick Chemical Library	Methantheline bromide	2a	5	0.198533
Prestwick Chemical Library	Balsalazide Sodium	1	5	0.198461
Prestwick Chemical Library	Nefazodone hydrochloride	2a	5	0.198161
Prestwick Chemical Library	Ethoxzolamide	1	5	0.195951
Prestwick Chemical Library	Tazobactam	2a	5	0.194798
Prestwick Chemical Library	Pempidine tartrate	2a	5	0.194448
Prestwick Chemical Library	Zimelidine dihydrochloride monohydrate	2a	5	0.193848
Prestwick Chemical Library	Diazoxide	2a	5	0.193708
Prestwick Chemical Library	Pyrvinium pamoate	2a	5	0.193549
Prestwick Chemical Library	Ketoconazole	1	5	0.19354
Prestwick Chemical Library	Clonixin Lysinate	1	5	0.193268
Prestwick Chemical Library	Clofibrate	1	5	0.193082
Prestwick Chemical Library	Levetiracetam	1	5	0.19302
Prestwick Chemical Library	Pioglitazone	2a	5	0.192534
Prestwick Chemical Library	Glycopyrrolate	2a	5	0.192492
Prestwick Chemical Library	Ritonavir	2a	5	0.19226
Prestwick Chemical Library	Nitazoxanide	2a	5	0.192119
Prestwick Chemical Library	Nimodipine	2a	5	0.19205
Prestwick Chemical Library	Tolcapone	1	5	0.191691
Prestwick Chemical Library	Acemetacin	1	5	0.191588
Prestwick Chemical Library	Nelarabine	1	5	0.190698
Prestwick Chemical Library	Mesoridazine besylate	1	5	0.190322
Prestwick Chemical Library	Methacycline hydrochloride	1	5	0.19026
Prestwick Chemical Library	Acetylsalicylic acid	1	5	0.1901
Prestwick Chemical Library	Ethionamide	1	5	0.189674
Prestwick Chemical Library	Fenbufen	1	5	0.189452
Prestwick Chemical Library	Sulfamonomethoxine	1	5	0.189381
Prestwick Chemical Library	Azacyclonol	1	5	0.189352
Prestwick Chemical Library	Tibolone	1	5	0.1893
Prestwick Chemical Library	Tramadol hydrochloride	1	5	0.188457
Prestwick Chemical Library	Rizatriptan benzoate	1	5	0.187805
Prestwick Chemical Library	Rifaximin	1	5	0.186927
Prestwick Chemical Library	Ethamivan	2a	5	0.186062
Prestwick Chemical Library	Tranilast	2a	5	0.185637
Prestwick Chemical Library	Cyanocobalamin	2a	5	0.185627
Prestwick Chemical Library	Hexetidine	1	5	0.185604
Prestwick Chemical Library	Rifapentine	2a	5	0.185123
Prestwick Chemical Library	Troxipide	1	5	0.184874
Prestwick Chemical Library	Primidone	2a	5	0.184811
Prestwick Chemical Library	Tripelennamine hydrochloride	1	5	0.184797
Prestwick Chemical Library	Famciclovir	2a	5	0.184635
Prestwick Chemical Library	Actarit	2a	5	0.184422
Prestwick Chemical Library	S-(+)-ibuprofen	1	5	0.184249
Prestwick Chemical Library	Azithromycin	2a	5	0.183439
Prestwick Chemical Library	Pantoprazole sodium	1	5	0.183266
Prestwick Chemical Library	Acefylline	1	5	0.182809
Prestwick Chemical Library	Nitrendipine	2a	5	0.182689
Prestwick Chemical Library	Felbinac	1	5	0.182583
Prestwick Chemical Library	Sotalol hydrochloride	1	5	0.182407
Prestwick Chemical Library	Flavoxate hydrochloride	1	5	0.182155
Prestwick Chemical Library	Digitoxigenin	2a	5	0.182143
Prestwick Chemical Library	Carisoprodol	2a	5	0.181993
Prestwick Chemical Library	Chloropyramine hydrochloride	1	5	0.181386
Prestwick Chemical Library	Cefaclor hydrate	1	5	0.180851
Prestwick Chemical Library	Exemestane	1	5	0.180843
Prestwick Chemical Library	Carmofur	1	5	0.180528
Prestwick Chemical Library	Idoxuridine	2a	5	0.178764
Prestwick Chemical Library	Cefazolin sodium salt	2a	5	0.178329
Prestwick Chemical Library	Lithocholic acid	2a	5	0.17804
Prestwick Chemical Library	Dizocilpine maleate	2a	5	0.177936
Prestwick Chemical Library	Progesterone	2a	5	0.177712
Prestwick Chemical Library	Terazosin hydrochloride	2a	5	0.177481
Prestwick Chemical Library	Celecoxib	2a	5	0.177022
Prestwick Chemical Library	Asenapine maleate	2a	5	0.176698
Prestwick Chemical Library	Granisetron	1	5	0.176633
Prestwick Chemical Library	Ceftibuten	1	5	0.176378
Prestwick Chemical Library	Levamisole hydrochloride	1	5	0.17603
Prestwick Chemical Library	Butamben	1	5	0.17521
Prestwick Chemical Library	Dolasetron mesilate	2a	5	0.174259
Prestwick Chemical Library	Azelastine hydrochloride	1	5	0.174251
Prestwick Chemical Library	Cefpiramide	1	5	0.174077
Prestwick Chemical Library	Dichlorphenamide	1	5	0.173873
Prestwick Chemical Library	Estradiol Valerate	1	5	0.173479
Prestwick Chemical Library	Cloperastine hydrochloride	1	5	0.172687
Prestwick Chemical Library	Alfuzosin hydrochloride	1	5	0.172605
Prestwick Chemical Library	Ambrisentan	2a	5	0.172509
Prestwick Chemical Library	Benzonatate	1	5	0.172218
Prestwick Chemical Library	Biotin	1	5	0.172183
Prestwick Chemical Library	Promethazine hydrochloride	2a	5	0.172151
Prestwick Chemical Library	Carprofen	2a	5	0.172012
Prestwick Chemical Library	Alendronate sodium	2a	5	0.171446
Prestwick Chemical Library	Spaglumic acid	2a	5	0.171337
Prestwick Chemical Library	Flucloxacillin sodium	2a	5	0.169988
Prestwick Chemical Library	Vancomycin hydrochloride	2a	5	0.168701
Prestwick Chemical Library	Zonisamide	2a	5	0.168597
Prestwick Chemical Library	Pranoprofen	2a	5	0.168467
Prestwick Chemical Library	Thiamine hydrochloride	1	5	0.168374
Prestwick Chemical Library	Fluticasone propionate	1	5	0.168201
Prestwick Chemical Library	Sulfamethoxypyridazine	1	5	0.16801
Prestwick Chemical Library	Florfenicol	1	5	0.166668
Prestwick Chemical Library	Metoprolol-(+,-) (+)-tartrate salt	2a	5	0.166159
Prestwick Chemical Library	Sertaconazole nitrate	1	5	0.166128
Prestwick Chemical Library	Rebamipide	1	5	0.166118
Prestwick Chemical Library	Hydralazine hydrochloride	1	5	0.165693
Prestwick Chemical Library	Glutethimide, para-amino	2a	5	0.165227
Prestwick Chemical Library	Closantel	2a	5	0.163895
Prestwick Chemical Library	Cisapride	2a	5	0.163612
Prestwick Chemical Library	Omeprazole	2a	5	0.163397
Prestwick Chemical Library	Amrinone	2a	5	0.163356
Prestwick Chemical Library	Clomiphene citrate (Z,E)	1	5	0.163323
Prestwick Chemical Library	Estriol	1	5	0.163159
Prestwick Chemical Library	Promethazine hydrochloride	1	5	0.162923
Prestwick Chemical Library	Fosfosal	2a	5	0.162778
Prestwick Chemical Library	Mevalonic-D, L acid lactone	2a	5	0.162613
Prestwick Chemical Library	Eucatropine hydrochloride	1	5	0.162603
Prestwick Chemical Library	Pirlindole mesylate	1	5	0.162465
Prestwick Chemical Library	Benzocaine	2a	5	0.162161
Prestwick Chemical Library	Streptomycin sulfate	1	5	0.162025
Prestwick Chemical Library	Practolol	1	5	0.161724
Prestwick Chemical Library	Moxalactam disodium salt	2a	5	0.161596
Prestwick Chemical Library	Benzydamine hydrochloride	1	5	0.161205
Prestwick Chemical Library	Meticrane	1	5	0.16088
Prestwick Chemical Library	Fursultiamine Hydrochloride	1	5	0.160869
Prestwick Chemical Library	Suprofen	2a	5	0.160526
Prestwick Chemical Library	(R)-Duloxetine hydrochloride	2a	5	0.160509
Prestwick Chemical Library	Papaverine hydrochloride	2a	5	0.160319
Prestwick Chemical Library	(+,-)-Synephrine	2a	5	0.159889
Prestwick Chemical Library	Dropropizine (R,S)	1	5	0.15967
Prestwick Chemical Library	Mexiletine hydrochloride	1	5	0.159164
Prestwick Chemical Library	Nicergoline	2a	5	0.158107
Prestwick Chemical Library	Moxisylyte hydrochoride	1	5	0.158036
Prestwick Chemical Library	Lincomycin hydrochloride	2a	5	0.158016
Prestwick Chemical Library	Nocodazole	2a	5	0.15794
Prestwick Chemical Library	Piromidic acid	2a	5	0.157719
Prestwick Chemical Library	Pregabalin	1	5	0.1568
Prestwick Chemical Library	Zoledronic acid hydrate	1	5	0.155948
Prestwick Chemical Library	Pronethalol hydrochloride	2a	5	0.155387
Prestwick Chemical Library	Oxytetracycline dihydrate	2a	5	0.155156
Prestwick Chemical Library	Benzbromarone	2a	5	0.155121
Prestwick Chemical Library	Acamprosate calcium	2a	5	0.154824
Prestwick Chemical Library	Procaine hydrochloride	2a	5	0.154706
Prestwick Chemical Library	Azathioprine	1	5	0.154219
Prestwick Chemical Library	Diatrizoic acid dihydrate	2a	5	0.154007
Prestwick Chemical Library	Naltrexone hydrochloride dihydrate	2a	5	0.153946
Prestwick Chemical Library	Bromhexine hydrochloride	2a	5	0.153569
Prestwick Chemical Library	Sulfamethazine sodium salt	1	5	0.152906
Prestwick Chemical Library	Lovastatin	2a	5	0.152703
Prestwick Chemical Library	Diloxanide furoate	1	5	0.152577
Prestwick Chemical Library	Amlexanox	2a	5	0.152435
Prestwick Chemical Library	Nialamide	2a	5	0.152227
Prestwick Chemical Library	Mesalamine	2a	5	0.151677
Prestwick Chemical Library	Acetylsalicylsalicylic acid	1	5	0.151385
Prestwick Chemical Library	Isosorbide mononitrate	1	5	0.150923
Prestwick Chemical Library	Nisoxetine hydrochloride	2a	5	0.150728
Prestwick Chemical Library	Pefloxacine	1	5	0.150631
Prestwick Chemical Library	Amifostine	2a	5	0.150556
Prestwick Chemical Library	Bumetanide	2a	5	0.150304
Prestwick Chemical Library	Rasagiline	1	5	0.150231
Prestwick Chemical Library	Tetrahydrozoline hydrochloride	2a	5	0.150053
Prestwick Chemical Library	Cilostazol	1	5	0.149418
Prestwick Chemical Library	Cyclopenthiazide	2a	5	0.149203
Prestwick Chemical Library	Mevastatin	2a	5	0.149158
Prestwick Chemical Library	Buflomedil hydrochloride	1	5	0.148848
Prestwick Chemical Library	Fluocinonide	2a	5	0.148688
Prestwick Chemical Library	Proparacaine hydrochloride	1	5	0.148663
Prestwick Chemical Library	Oxacillin sodium	2a	5	0.148539
Prestwick Chemical Library	Chlormezanone	2a	5	0.148525
Prestwick Chemical Library	Nalbuphine hydrochloride	1	5	0.148524
Prestwick Chemical Library	Catharanthine	2a	5	0.148358
Prestwick Chemical Library	Dopamine hydrochloride	1	5	0.147955
Prestwick Chemical Library	Voriconazole	1	5	0.147141
Prestwick Chemical Library	Ibudilast	2a	5	0.14698
Prestwick Chemical Library	Aprepitant	2a	5	0.146448
Prestwick Chemical Library	(R)-(+)-Atenolol	1	5	0.145692
Prestwick Chemical Library	Propylthiouracil	1	5	0.145676
Prestwick Chemical Library	Ornidazole	1	5	0.145672
Prestwick Chemical Library	Paromomycin sulfate	2a	5	0.145611
Prestwick Chemical Library	Pirlindole mesylate	2a	5	0.145404
Prestwick Chemical Library	Haloprogin	1	5	0.144223
Prestwick Chemical Library	Irinotecan hydrochloride trihydrate	2a	5	0.143578
Prestwick Chemical Library	Diosmin	2a	5	0.143456
Prestwick Chemical Library	2-Aminobenzenesulfonamide	1	5	0.143355
Prestwick Chemical Library	Amodiaquin dihydrochloride dihydrate	2a	5	0.143029
Prestwick Chemical Library	Iodixanol	1	5	0.142615
Prestwick Chemical Library	Tremorine dihydrochloride	2a	5	0.14257
Prestwick Chemical Library	Diflunisal	2a	5	0.142472
Prestwick Chemical Library	THIP Hydrochloride	1	5	0.142016
Prestwick Chemical Library	Sulfamerazine	2a	5	0.141601
Prestwick Chemical Library	Sulfacetamide sodic hydrate	1	5	0.140769
Prestwick Chemical Library	Metaraminol bitartrate	1	5	0.140186
Prestwick Chemical Library	Moclobemide	1	5	0.139964
Prestwick Chemical Library	Flumethasone pivalate	1	5	0.139727
Prestwick Chemical Library	Pentoxifylline	1	5	0.13962
Prestwick Chemical Library	Drofenine hydrochloride	2a	5	0.139419
Prestwick Chemical Library	Tulobuterol	2a	5	0.13917
Prestwick Chemical Library	N6-methyladenosine	1	5	0.139058
Prestwick Chemical Library	Spironolactone	2a	5	0.138751
Prestwick Chemical Library	Alfadolone acetate	2a	5	0.138645
Prestwick Chemical Library	Piromidic acid	1	5	0.137308
Prestwick Chemical Library	Doxapram hydrochloride	1	5	0.136356
Prestwick Chemical Library	Raltitrexed	1	5	0.136164
Prestwick Chemical Library	Venlafaxine	2a	5	0.135929
Prestwick Chemical Library	Diltiazem hydrochloride	2a	5	0.135231
Prestwick Chemical Library	Pantoprazole sodium	2a	5	0.133649
Prestwick Chemical Library	Bifonazole	1	5	0.133152
Prestwick Chemical Library	Phenformin hydrochloride	2a	5	0.132956
Prestwick Chemical Library	Pramipexole dihydrochloride	1	5	0.132655
Prestwick Chemical Library	Methocarbamol	1	5	0.132469
Prestwick Chemical Library	Roxatidine Acetate hydrochloride	1	5	0.13187
Prestwick Chemical Library	Tylosin	1	5	0.131452
Prestwick Chemical Library	Ribostamycin sulfate salt	2a	5	0.131385
Prestwick Chemical Library	Milrinone	1	5	0.131364
Prestwick Chemical Library	Prazosin hydrochloride	1	5	0.131301
Prestwick Chemical Library	Ipriflavone	1	5	0.131238
Prestwick Chemical Library	Niacin	2a	5	0.131064
Prestwick Chemical Library	Guanadrel sulfate	2a	5	0.131037
Prestwick Chemical Library	Sulfachloropyridazine	1	5	0.12949
Prestwick Chemical Library	Dobutamine hydrochloride	1	5	0.129256
Prestwick Chemical Library	Dicyclomine hydrochloride	1	5	0.128301
Prestwick Chemical Library	Maprotiline hydrochloride	2a	5	0.128278
Prestwick Chemical Library	Oxyphenbutazone	1	5	0.12795
Prestwick Chemical Library	Amoxicillin	1	5	0.127522
Prestwick Chemical Library	Zaleplon	1	5	0.127354
Prestwick Chemical Library	Sulfisoxazole	2a	5	0.127295
Prestwick Chemical Library	Oxolinic acid	1	5	0.126769
Prestwick Chemical Library	Mephenytoin	2a	5	0.125976
Prestwick Chemical Library	Canrenone	2a	5	0.125639
Prestwick Chemical Library	Aminohippuric acid	2a	5	0.125488
Prestwick Chemical Library	N-Acetyl-DL-homocysteine Thiolactone	2a	5	0.12478
Prestwick Chemical Library	Furazolidone	1	5	0.124775
Prestwick Chemical Library	Stanozolol	2a	5	0.12458
Prestwick Chemical Library	Crotamiton	1	5	0.124513
Prestwick Chemical Library	Nicorandil	1	5	0.124136
Prestwick Chemical Library	Doxorubicin hydrochloride	1	5	0.124111
Prestwick Chemical Library	Lithocholic acid	1	5	0.123203
Prestwick Chemical Library	Etomidate	1	5	0.123123
Prestwick Chemical Library	Doxylamine succinate	1	5	0.123061
Prestwick Chemical Library	Methazolamide	2a	5	0.122292
Prestwick Chemical Library	Carbetapentane citrate	1	5	0.122251
Prestwick Chemical Library	Desloratadine	1	5	0.122088
Prestwick Chemical Library	Pentamidine isethionate	1	5	0.120112
Prestwick Chemical Library	Trimebutine	1	5	0.119823
Prestwick Chemical Library	Phenylbutazone	2a	5	0.119536
Prestwick Chemical Library	Raclopride	2a	5	0.118993
Prestwick Chemical Library	Chlorprothixene hydrochloride	1	5	0.118966
Prestwick Chemical Library	Clinafloxacin	1	5	0.118803
Prestwick Chemical Library	Naltrexone hydrochloride dihydrate	1	5	0.118757
Prestwick Chemical Library	Opipramol dihydrochloride	1	5	0.11828
Prestwick Chemical Library	Cyclopentolate hydrochloride	2a	5	0.118189
Prestwick Chemical Library	Ritodrine hydrochloride	2a	5	0.117976
Prestwick Chemical Library	Cefpiramide	2a	5	0.11755
Prestwick Chemical Library	Dimaprit dihydrochloride	2a	5	0.116703
Prestwick Chemical Library	Isoflupredone acetate	1	5	0.116554
Prestwick Chemical Library	Clomiphene citrate (Z,E)	2a	5	0.115957
Prestwick Chemical Library	Pipemidic acid	1	5	0.115872
Prestwick Chemical Library	Iohexol	2a	5	0.11544
Prestwick Chemical Library	Memantine Hydrochloride	1	5	0.115437
Prestwick Chemical Library	Cyproterone acetate	1	5	0.115099
Prestwick Chemical Library	Etilefrine hydrochloride	2a	5	0.114704
Prestwick Chemical Library	Triclabendazole	1	5	0.114434
Prestwick Chemical Library	Enrofloxacin	2a	5	0.114172
Prestwick Chemical Library	Antimycin A	2a	5	0.114066
Prestwick Chemical Library	Phensuximide	2a	5	0.113832
Prestwick Chemical Library	Gliquidone	2a	5	0.113711
Prestwick Chemical Library	Penciclovir	1	5	0.113663
Prestwick Chemical Library	Ketoconazole	2a	5	0.112832
Prestwick Chemical Library	Pranlukast	2a	5	0.112074
Prestwick Chemical Library	Mesalamine	1	5	0.111748
Prestwick Chemical Library	Diethylstilbestrol	2a	5	0.111565
Prestwick Chemical Library	Methoxamine hydrochloride	1	5	0.111508
Prestwick Chemical Library	Lomerizine hydrochloride	2a	5	0.111423
Prestwick Chemical Library	Meprylcaine hydrochloride	2a	5	0.110938
Prestwick Chemical Library	Artemisinin	2a	5	0.110827
Prestwick Chemical Library	Mephenesin	2a	5	0.110781
Prestwick Chemical Library	Canrenone	1	5	0.110514
Prestwick Chemical Library	Moricizine hydrochloride	1	5	0.109046
Prestwick Chemical Library	Tocainide hydrochloride	2a	5	0.10833
Prestwick Chemical Library	Guaifenesin	1	5	0.107338
Prestwick Chemical Library	3-alpha-Hydroxy-5-beta-androstan-17-one	2a	5	0.107056
Prestwick Chemical Library	Isopyrin hydrochloride	1	5	0.107049
Prestwick Chemical Library	Dimethadione	1	5	0.106824
Prestwick Chemical Library	Debrisoquin sulfate	1	5	0.105738
Prestwick Chemical Library	Bacitracin	1	5	0.105559
Prestwick Chemical Library	Chlorpheniramine maleate	2a	5	0.105254
Prestwick Chemical Library	Ketanserin tartrate hydrate	2a	5	0.105242
Prestwick Chemical Library	Kanamycin A sulfate	1	5	0.104393
Prestwick Chemical Library	Aminophylline	1	5	0.103384
Prestwick Chemical Library	Pentetic acid	2a	5	0.103181
Prestwick Chemical Library	Meglumine	2a	5	0.102419
Prestwick Chemical Library	Troxipide	2a	5	0.102015
Prestwick Chemical Library	Bromhexine hydrochloride	1	5	0.101785
Prestwick Chemical Library	Thiamine hydrochloride	2a	5	0.101194
Prestwick Chemical Library	Balsalazide Sodium	2a	5	0.101136
Prestwick Chemical Library	Benidipine hydrochloride	2a	5	0.101091
Prestwick Chemical Library	Tiabendazole	2a	5	0.0996674
Prestwick Chemical Library	Modafinil	2a	5	0.0995691
Prestwick Chemical Library	Folic acid	2a	5	0.0995149
Prestwick Chemical Library	S-(+)-ibuprofen	2a	5	0.0986034
Prestwick Chemical Library	Mefloquine hydrochloride	2a	5	0.0981556
Prestwick Chemical Library	Demeclocycline hydrochloride	1	5	0.0975758
Prestwick Chemical Library	Methacholine chloride	2a	5	0.0974487
Prestwick Chemical Library	Disopyramide	2a	5	0.0972186
Prestwick Chemical Library	Disulfiram	1	5	0.0970019
Prestwick Chemical Library	Hexylcaine hydrochloride	1	5	0.0966697
Prestwick Chemical Library	Clotrimazole	1	5	0.0963884
Prestwick Chemical Library	Phenindione	1	5	0.0962938
Prestwick Chemical Library	Tetraca??ne hydrochloride	1	5	0.0960711
Prestwick Chemical Library	Verapamil hydrochloride	1	5	0.0960359
Prestwick Chemical Library	Amiprilose hydrochloride	1	5	0.095624
Prestwick Chemical Library	Nomegestrol acetate	2a	5	0.0953937
Prestwick Chemical Library	Trifluridine	1	5	0.0951906
Prestwick Chemical Library	Mesna	2a	5	0.0951128
Prestwick Chemical Library	Prenylamine lactate	1	5	0.0949468
Prestwick Chemical Library	Metformin hydrochloride	1	5	0.0948958
Prestwick Chemical Library	Ketorolac tromethamine	1	5	0.0938247
Prestwick Chemical Library	Clozapine	1	5	0.0936547
Prestwick Chemical Library	Tetraethylenepentamine pentahydrochloride	1	5	0.0935831
Prestwick Chemical Library	Butoconazole nitrate	1	5	0.0935518
Prestwick Chemical Library	Indomethacin	1	5	0.0930083
Prestwick Chemical Library	Telmisartan	2a	5	0.0929874
Prestwick Chemical Library	Cefotetan	2a	5	0.0928543
Prestwick Chemical Library	Atorvastatin	2a	5	0.0927283
Prestwick Chemical Library	Medrysone	1	5	0.0926692
Prestwick Chemical Library	Demeclocycline hydrochloride	2a	5	0.0925981
Prestwick Chemical Library	Dimethisoquin hydrochloride	1	5	0.0925515
Prestwick Chemical Library	Tenoxicam	2a	5	0.0920882
Prestwick Chemical Library	Imipenem	1	5	0.0917054
Prestwick Chemical Library	Benzthiazide	1	5	0.0914884
Prestwick Chemical Library	Adrenosterone	2a	5	0.091402
Prestwick Chemical Library	Maprotiline hydrochloride	1	5	0.0913606
Prestwick Chemical Library	Norcyclobenzaprine	2a	5	0.0911138
Prestwick Chemical Library	Bicalutamide	1	5	0.0901921
Prestwick Chemical Library	Aminohippuric acid	1	5	0.0895715
Prestwick Chemical Library	Gabapentin	1	5	0.0891722
Prestwick Chemical Library	Niridazole	1	5	0.0888044
Prestwick Chemical Library	Triamterene	1	5	0.0883836
Prestwick Chemical Library	Butylscopolammonium (n-) bromide	1	5	0.0883428
Prestwick Chemical Library	Dinoprost trometamol	1	5	0.0883156
Prestwick Chemical Library	Flunarizine dihydrochloride	2a	5	0.0882544
Prestwick Chemical Library	Tenatoprazole	2a	5	0.0879656
Prestwick Chemical Library	Methazolamide	1	5	0.0878121
Prestwick Chemical Library	Tulobuterol	1	5	0.0873626
Prestwick Chemical Library	Perphenazine	1	5	0.0870549
Prestwick Chemical Library	Diltiazem hydrochloride	1	5	0.0864662
Prestwick Chemical Library	Topiramate	1	5	0.0863258
Prestwick Chemical Library	Pridinol methanesulfonate salt	2a	5	0.0863029
Prestwick Chemical Library	Ipriflavone	2a	5	0.0861266
Prestwick Chemical Library	Biperiden hydrochloride	1	5	0.0853537
Prestwick Chemical Library	Cytarabine	1	5	0.0850677
Prestwick Chemical Library	Ganciclovir	2a	5	0.0850587
Prestwick Chemical Library	Oxybenzone	2a	5	0.0850405
Prestwick Chemical Library	Iodipamide	2a	5	0.0842944
Prestwick Chemical Library	Adamantamine fumarate	2a	5	0.0840755
Prestwick Chemical Library	Ticlopidine hydrochloride	1	5	0.0839004
Prestwick Chemical Library	Dosulepin hydrochloride	2a	5	0.0829834
Prestwick Chemical Library	Phenformin hydrochloride	1	5	0.0827506
Prestwick Chemical Library	Fenoterol hydrobromide	1	5	0.0826885
Prestwick Chemical Library	Deptropine citrate	2a	5	0.0824504
Prestwick Chemical Library	Brimonidine L-Tartrate	2a	5	0.0820728
Prestwick Chemical Library	L(-)-vesamicol hydrochloride	2a	5	0.0801657
Prestwick Chemical Library	Pilocarpine nitrate	1	5	0.0799669
Prestwick Chemical Library	Meloxicam	1	5	0.0797266
Prestwick Chemical Library	Thyroxine (L)	2a	5	0.0789399
Prestwick Chemical Library	Ethacrynic acid	2a	5	0.0786929
Prestwick Chemical Library	Cinoxacin	1	5	0.076976
Prestwick Chemical Library	Xamoterol hemifumarate	1	5	0.0745633
Prestwick Chemical Library	Epirizole	2a	5	0.0742965
Prestwick Chemical Library	Triclosan	2a	5	0.0740007
Prestwick Chemical Library	Desipramine hydrochloride	1	5	0.0736828
Prestwick Chemical Library	Celecoxib	1	5	0.0733932
Prestwick Chemical Library	Epiandrosterone	1	5	0.073368
Prestwick Chemical Library	Nitrofurantoin	1	5	0.0727018
Prestwick Chemical Library	Picrotoxinin	2a	5	0.0716678
Prestwick Chemical Library	Chloroquine diphosphate	1	5	0.0715536
Prestwick Chemical Library	Methimazole	2a	5	0.071473
Prestwick Chemical Library	D-cycloserine	2a	5	0.0703571
Prestwick Chemical Library	Rifabutin	2a	5	0.069943
Prestwick Chemical Library	Altrenogest	1	5	0.0695445
Prestwick Chemical Library	Drofenine hydrochloride	1	5	0.0694906
Prestwick Chemical Library	Chenodiol	2a	5	0.0694778
Prestwick Chemical Library	Benserazide hydrochloride	1	5	0.0692881
Prestwick Chemical Library	Atropine sulfate monohydrate	1	5	0.0690918
Prestwick Chemical Library	Propantheline bromide	1	5	0.0688477
Prestwick Chemical Library	Cefepime hydrochloride	1	5	0.0686602
Prestwick Chemical Library	Deflazacort	2a	5	0.0674428
Prestwick Chemical Library	Nizatidine	2a	5	0.0673721
Prestwick Chemical Library	Adiphenine hydrochloride	2a	5	0.0672128
Prestwick Chemical Library	Nitrofural	1	5	0.0671342
Prestwick Chemical Library	Butamben	2a	5	0.0666881
Prestwick Chemical Library	Cefotiam hydrochloride	1	5	0.066309
Prestwick Chemical Library	Rimantadine Hydrochloride	2a	5	0.0660937
Prestwick Chemical Library	Tolnaftate	1	5	0.0660059
Prestwick Chemical Library	Allopurinol	1	5	0.0656519
Prestwick Chemical Library	Pyrithyldione	1	5	0.0653381
Prestwick Chemical Library	Ondansetron Hydrochloride	1	5	0.0649037
Prestwick Chemical Library	Vigabatrin hydrochloride	2a	5	0.0649031
Prestwick Chemical Library	Riluzole hydrochloride	1	5	0.0648706
Prestwick Chemical Library	Xylazine	2a	5	0.0648495
Prestwick Chemical Library	Khellin	1	5	0.0648357
Prestwick Chemical Library	Clinafloxacin	2a	5	0.0639654
Prestwick Chemical Library	Nalbuphine hydrochloride	2a	5	0.0638192
Prestwick Chemical Library	Bacampicillin hydrochloride	1	5	0.0630983
Prestwick Chemical Library	Isosorbide dinitrate	2a	5	0.0630489
Prestwick Chemical Library	Altretamine	1	5	0.0625617
Prestwick Chemical Library	Miconazole	2a	5	0.0624384
Prestwick Chemical Library	Thiamphenicol	2a	5	0.0619017
Prestwick Chemical Library	Toltrazuril	1	5	0.0615584
Prestwick Chemical Library	Levopropoxyphene napsylate	1	5	0.0615203
Prestwick Chemical Library	Betamethasone	2a	5	0.0614645
Prestwick Chemical Library	Lidoflazine	2a	5	0.0613737
Prestwick Chemical Library	Tolazoline hydrochloride	1	5	0.061356
Prestwick Chemical Library	Biotin	2a	5	0.0608878
Prestwick Chemical Library	2-Aminobenzenesulfonamide	2a	5	0.060885
Prestwick Chemical Library	Perhexiline maleate	1	5	0.0606756
Prestwick Chemical Library	Histamine dihydrochloride	2a	5	0.060317
Prestwick Chemical Library	Hydroxytacrine maleate (R,S)	1	5	0.0602517
Prestwick Chemical Library	Flavoxate hydrochloride	2a	5	0.0600704
Prestwick Chemical Library	Meclozine dihydrochloride	1	5	0.0593529
Prestwick Chemical Library	Lomerizine hydrochloride	1	5	0.0591342
Prestwick Chemical Library	Amiodarone hydrochloride	2a	5	0.0584786
Prestwick Chemical Library	Bretylium tosylate	1	5	0.0584621
Prestwick Chemical Library	Lynestrenol	1	5	0.0574545
Prestwick Chemical Library	Novobiocin sodium salt	2a	5	0.0573405
Prestwick Chemical Library	Suxibuzone	1	5	0.0571598
Prestwick Chemical Library	Adapalene	1	5	0.0563964
Prestwick Chemical Library	Ethopropazine hydrochloride	1	5	0.0563518
Prestwick Chemical Library	Isoconazole	2a	5	0.0562673
Prestwick Chemical Library	Benfotiamine	2a	5	0.0561858
Prestwick Chemical Library	Diphenhydramine hydrochloride	2a	5	0.0558068
Prestwick Chemical Library	Thalidomide	2a	5	0.0549826
Prestwick Chemical Library	Isopyrin hydrochloride	2a	5	0.054859
Prestwick Chemical Library	Testosterone propionate	1	5	0.0547578
Prestwick Chemical Library	Dehydroisoandosterone 3-acetate	1	5	0.0544544
Prestwick Chemical Library	Metronidazole	1	5	0.05394
Prestwick Chemical Library	Metoclopramide monohydrochloride	1	5	0.0535151
Prestwick Chemical Library	Carbinoxamine maleate salt	1	5	0.0533185
Prestwick Chemical Library	Tigecycline	2a	5	0.0531569
Prestwick Chemical Library	Folic acid	1	5	0.0528062
Prestwick Chemical Library	Nilutamide	2a	5	0.0524668
Prestwick Chemical Library	Dropropizine (R,S)	2a	5	0.0522868
Prestwick Chemical Library	Tocainide hydrochloride	1	5	0.052015
Prestwick Chemical Library	Fomepizole	2a	5	0.0520005
Prestwick Chemical Library	Loperamide hydrochloride	2a	5	0.0517222
Prestwick Chemical Library	Memantine Hydrochloride	2a	5	0.0512982
Prestwick Chemical Library	Terazosin hydrochloride	1	5	0.0510519
Prestwick Chemical Library	1,8-Dihydroxyanthraquinone	1	5	0.0508762
Prestwick Chemical Library	Lidocaine hydrochloride	2a	5	0.0494949
Prestwick Chemical Library	Sulfadimethoxine	2a	5	0.0494757
Prestwick Chemical Library	Paroxetine Hydrochloride	2a	5	0.0482115
Prestwick Chemical Library	Thioperamide maleate	2a	5	0.0479063
Prestwick Chemical Library	Clindamycin hydrochloride	2a	5	0.0478083
Prestwick Chemical Library	Mebeverine hydrochloride	2a	5	0.0464801
Prestwick Chemical Library	Latanoprost	2a	5	0.0463712
Prestwick Chemical Library	Iocetamic acid	2a	5	0.0463066
Prestwick Chemical Library	4-aminosalicylic acid	1	5	0.0458974
Prestwick Chemical Library	Captopril	2a	5	0.0458262
Prestwick Chemical Library	Sparfloxacin	1	5	0.0457766
Prestwick Chemical Library	Valdecoxib	1	5	0.0454386
Prestwick Chemical Library	Ethaverine hydrochloride	2a	5	0.0449884
Prestwick Chemical Library	Torsemide	2a	5	0.0446669
Prestwick Chemical Library	Astemizole	1	5	0.0446161
Prestwick Chemical Library	Troglitazone	1	5	0.0441188
Prestwick Chemical Library	Ribostamycin sulfate salt	1	5	0.0440943
Prestwick Chemical Library	Estropipate	2a	5	0.0439582
Prestwick Chemical Library	Alprenolol hydrochloride	2a	5	0.0439006
Prestwick Chemical Library	Denatonium benzoate	1	5	0.0435644
Prestwick Chemical Library	Trimethoprim	1	5	0.0433918
Prestwick Chemical Library	Phentolamine hydrochloride	1	5	0.0423546
Prestwick Chemical Library	Trifluoperazine dihydrochloride	2a	5	0.0422922
Prestwick Chemical Library	Zotepine	1	5	0.0406354
Prestwick Chemical Library	Camptothecine (S,+)	1	5	0.040548
Prestwick Chemical Library	Nalmefene hydrochloride	1	5	0.0401493
Prestwick Chemical Library	N6-methyladenosine	2a	5	0.0401183
Prestwick Chemical Library	Methotrexate	2a	5	0.0399622
Prestwick Chemical Library	Naproxen	2a	5	0.0393614
Prestwick Chemical Library	Triflusal	2a	5	0.0383291
Prestwick Chemical Library	Fenbendazole	2a	5	0.0381955
Prestwick Chemical Library	Pefloxacine	2a	5	0.037517
Prestwick Chemical Library	Ioxaglic acid	1	5	0.0374475
Prestwick Chemical Library	Sulfapyridine	1	5	0.037429
Prestwick Chemical Library	Propylthiouracil	2a	5	0.0372935
Prestwick Chemical Library	Nalmefene hydrochloride	2a	5	0.0368395
Prestwick Chemical Library	Dolasetron mesilate	1	5	0.036453
Prestwick Chemical Library	Hydroxychloroquine sulfate	2a	5	0.0363088
Prestwick Chemical Library	Chlorphensin carbamate	1	5	0.0358403
Prestwick Chemical Library	Valacyclovir hydrochloride	2a	5	0.0356412
Prestwick Chemical Library	Hesperidin	1	5	0.0355839
Prestwick Chemical Library	R(-) Apomorphine hydrochloride hemihydrate	2a	5	0.0349431
Prestwick Chemical Library	Alosetron hydrochloride	2a	5	0.034353
Prestwick Chemical Library	Niflumic acid	2a	5	0.0343097
Prestwick Chemical Library	GBR 12909 dihydrochloride	2a	5	0.0342333
Prestwick Chemical Library	Ifosfamide	2a	5	0.0340276
Prestwick Chemical Library	Sulfamonomethoxine	2a	5	0.033518
Prestwick Chemical Library	Perindopril	1	5	0.0329073
Prestwick Chemical Library	Thiocolchicoside	2a	5	0.0326733
Prestwick Chemical Library	Iopanoic acid	1	5	0.0322451
Prestwick Chemical Library	Enalaprilat dihydrate	1	5	0.0313664
Prestwick Chemical Library	Tranilast	1	5	0.0310026
Prestwick Chemical Library	Ceforanide	2a	5	0.030571
Prestwick Chemical Library	Lansoprazole	2a	5	0.0305683
Prestwick Chemical Library	Guanadrel sulfate	1	5	0.0302727
Prestwick Chemical Library	Fenoprofen calcium salt dihydrate	2a	5	0.0298419
Prestwick Chemical Library	Anethole-trithione	2a	5	0.0298168
Prestwick Chemical Library	Ribavirin	1	5	0.0290975
Prestwick Chemical Library	Khellin	2a	5	0.0281307
Prestwick Chemical Library	Phenindione	2a	5	0.0275941
Prestwick Chemical Library	Ethamivan	1	5	0.0270412
Prestwick Chemical Library	Chloropyramine hydrochloride	2a	5	0.0264825
Prestwick Chemical Library	Darunavir	2a	5	0.0264741
Prestwick Chemical Library	Dipivefrin hydrochloride	1	5	0.0261694
Prestwick Chemical Library	Indatraline hydrochloride	1	5	0.0255113
Prestwick Chemical Library	Streptozotocin	1	5	0.0253935
Prestwick Chemical Library	Indatraline hydrochloride	2a	5	0.0250243
Prestwick Chemical Library	Oxprenolol hydrochloride	1	5	0.0243805
Prestwick Chemical Library	Opipramol dihydrochloride	2a	5	0.0237094
Prestwick Chemical Library	Tolbutamide	1	5	0.0236019
Prestwick Chemical Library	Racepinephrine hydrochloride	1	5	0.0234623
Prestwick Chemical Library	Prednicarbate	2a	5	0.0223609
Prestwick Chemical Library	Guanabenz acetate	1	5	0.0219924
Prestwick Chemical Library	Imipenem	2a	5	0.0217105
Prestwick Chemical Library	Mebendazole	1	5	0.0213093
Prestwick Chemical Library	Deoxycorticosterone	1	5	0.0212625
Prestwick Chemical Library	Fulvestrant	1	5	0.0208598
Prestwick Chemical Library	Telmisartan	1	5	0.0200307
Prestwick Chemical Library	Minoxidil	2a	5	0.0196556
Prestwick Chemical Library	Milnacipran hydrochloride	2a	5	0.0192567
Prestwick Chemical Library	Parthenolide	1	5	0.0185043
Prestwick Chemical Library	Hexachlorophene	1	5	0.0183014
Prestwick Chemical Library	Pentobarbital	2a	5	0.01757
Prestwick Chemical Library	Bretylium tosylate	2a	5	0.0173232
Prestwick Chemical Library	Nitrocaramiphen hydrochloride	1	5	0.0171305
Prestwick Chemical Library	Naftifine hydrochloride	1	5	0.0170794
Prestwick Chemical Library	Vigabatrin hydrochloride	1	5	0.0161254
Prestwick Chemical Library	Guaifenesin	2a	5	0.0155449
Prestwick Chemical Library	Propantheline bromide	2a	5	0.0149168
Prestwick Chemical Library	Eserine hemisulfate salt	2a	5	0.0139599
Prestwick Chemical Library	Triflusal	1	5	0.0131281
Prestwick Chemical Library	Merbromin	1	5	0.0118392
Prestwick Chemical Library	Trimetazidine dihydrochloride	2a	5	0.0113176
Prestwick Chemical Library	Bepridil hydrochloride	1	5	0.0104699
Prestwick Chemical Library	Clopamide	1	5	0.0101334
Prestwick Chemical Library	Stanozolol	1	5	0.0096514
Prestwick Chemical Library	Trimethadione	1	5	0.00916678
Prestwick Chemical Library	Sulfadimethoxine	1	5	0.00860444
Prestwick Chemical Library	Disopyramide	1	5	0.0079297
Prestwick Chemical Library	Dimethadione	2a	5	0.00746667
Prestwick Chemical Library	Phentolamine hydrochloride	2a	5	0.0065415
Prestwick Chemical Library	Tamoxifen citrate	1	5	0.00607705
Prestwick Chemical Library	Pyrvinium pamoate	1	5	0.00572508
Prestwick Chemical Library	Althiazide	1	5	0.00550406
Prestwick Chemical Library	Amisulpride	1	5	0.00523676
Prestwick Chemical Library	Lamotrigine	1	5	0.00520721
Prestwick Chemical Library	Chlorthalidone	1	5	0.00514169
Prestwick Chemical Library	Domperidone	1	5	0.00349791
Prestwick Chemical Library	Fluocinolone acetonide	1	5	0.00345299
Prestwick Chemical Library	Diclazuril	2a	5	0.00310523
Prestwick Chemical Library	Pentylenetetrazole	2a	5	0.00309352
Prestwick Chemical Library	Diphenhydramine hydrochloride	1	5	0.00307674
Prestwick Chemical Library	Mephentermine hemisulfate	1	5	0.0030581
Prestwick Chemical Library	Risedronic acid monohydrate	2a	5	0.00305096
Prestwick Chemical Library	Isosorbide mononitrate	2a	5	0.00274205
Prestwick Chemical Library	Fleroxacin	2a	5	0.00232792
Prestwick Chemical Library	Actarit	1	5	0.00128464
Prestwick Chemical Library	Tenatoprazole	1	5	0.000675596
Prestwick Chemical Library	Propafenone hydrochloride	1	5	0.000660628
Prestwick Chemical Library	Amphotericin B	2a	5	0.000407613
Prestwick Chemical Library	Minaprine dihydrochloride	2a	5	4.00206918099166e-05
Prestwick Chemical Library	Tetramisole hydrochloride	2a	5	-0.000203475
Prestwick Chemical Library	Bromopride	2a	5	-0.000935936
Prestwick Chemical Library	Nefopam hydrochloride	1	5	-0.00130401
Prestwick Chemical Library	Gestrinone	1	5	-0.00170484
Prestwick Chemical Library	Chlorhexidine	1	5	-0.00196528
Prestwick Chemical Library	Sulfameter	2a	5	-0.00234192
Prestwick Chemical Library	Ketoprofen	1	5	-0.0026136
Prestwick Chemical Library	Ambroxol hydrochloride	2a	5	-0.00325465
Prestwick Chemical Library	Oxybutynin chloride	1	5	-0.00361922
Prestwick Chemical Library	Cortisol acetate	1	5	-0.00385036
Prestwick Chemical Library	Enilconazole	2a	5	-0.00438244
Prestwick Chemical Library	Lorglumide sodium salt	1	5	-0.00442467
Prestwick Chemical Library	Phthalylsulfathiazole	1	5	-0.00526339
Prestwick Chemical Library	Trazodone hydrochloride	1	5	-0.00532081
Prestwick Chemical Library	Dobutamine hydrochloride	2a	5	-0.006811
Prestwick Chemical Library	Iodixanol	2a	5	-0.00682422
Prestwick Chemical Library	Etifenin	1	5	-0.00757948
Prestwick Chemical Library	Zoledronic acid hydrate	2a	5	-0.00775246
Prestwick Chemical Library	Promazine hydrochloride	2a	5	-0.00790834
Prestwick Chemical Library	Mevalonic-D, L acid lactone	1	5	-0.0086235
Prestwick Chemical Library	Idazoxan hydrochloride	1	5	-0.00878755
Prestwick Chemical Library	Zidovudine, AZT	1	5	-0.0112748
Prestwick Chemical Library	Chlorcyclizine hydrochloride	1	5	-0.0118362
Prestwick Chemical Library	Repaglinide	1	5	-0.012088
Prestwick Chemical Library	Bumetanide	1	5	-0.0121534
Prestwick Chemical Library	Sulpiride	1	5	-0.0129383
Prestwick Chemical Library	Nadolol	2a	5	-0.0133941
Prestwick Chemical Library	Indapamide	2a	5	-0.0135768
Prestwick Chemical Library	Flunisolide	2a	5	-0.0138844
Prestwick Chemical Library	Gliclazide	1	5	-0.0143857
Prestwick Chemical Library	Albendazole	1	5	-0.0144036
Prestwick Chemical Library	Penbutolol sulfate	1	5	-0.0147209
Prestwick Chemical Library	Terbinafine	2a	5	-0.0153101
Prestwick Chemical Library	Ethaverine hydrochloride	1	5	-0.0191887
Prestwick Chemical Library	Phentermine hydrochloride	1	5	-0.0206723
Prestwick Chemical Library	Sulconazole nitrate	2a	5	-0.0207126
Prestwick Chemical Library	Omeprazole	1	5	-0.020746
Prestwick Chemical Library	Nefazodone hydrochloride	1	5	-0.0212023
Prestwick Chemical Library	Hexylcaine hydrochloride	2a	5	-0.021666
Prestwick Chemical Library	Meropenem	1	5	-0.021873
Prestwick Chemical Library	Phenethicillin potassium salt	1	5	-0.02299
Prestwick Chemical Library	Dinoprost trometamol	2a	5	-0.0241522
Prestwick Chemical Library	Sulfamethoxazole	1	5	-0.024291
Prestwick Chemical Library	Isopropamide iodide	2a	5	-0.0247206
Prestwick Chemical Library	Iproniazide phosphate	2a	5	-0.0248016
Prestwick Chemical Library	Tetraca??ne hydrochloride	2a	5	-0.0250268
Prestwick Chemical Library	(-)-MK 801 hydrogen maleate	2a	5	-0.0256121
Prestwick Chemical Library	Oxiconazole Nitrate	1	5	-0.0256362
Prestwick Chemical Library	Fexofenadine hydrochloride	2a	5	-0.0258092
Prestwick Chemical Library	Pioglitazone	1	5	-0.0267599
Prestwick Chemical Library	Glafenine hydrochloride	2a	5	-0.0269346
Prestwick Chemical Library	Haloperidol	2a	5	-0.0269426
Prestwick Chemical Library	Clidinium bromide	2a	5	-0.027012
Prestwick Chemical Library	Minocycline hydrochloride	1	5	-0.0270321
Prestwick Chemical Library	Thiostrepton	1	5	-0.0296189
Prestwick Chemical Library	Diethylstilbestrol	1	5	-0.029697
Prestwick Chemical Library	Famotidine	2a	5	-0.0303861
Prestwick Chemical Library	Isotretinoin	2a	5	-0.0305067
Prestwick Chemical Library	Labetalol hydrochloride	2a	5	-0.0305448
Prestwick Chemical Library	Fluoxetine hydrochloride	1	5	-0.0306643
Prestwick Chemical Library	Biperiden hydrochloride	2a	5	-0.0307198
Prestwick Chemical Library	Sulfapyridine	2a	5	-0.0307396
Prestwick Chemical Library	Tenoxicam	1	5	-0.0310049
Prestwick Chemical Library	Mitoxantrone dihydrochloride	2a	5	-0.0312696
Prestwick Chemical Library	Prochlorperazine dimaleate	2a	5	-0.0313967
Prestwick Chemical Library	Cilostazol	2a	5	-0.0317136
Prestwick Chemical Library	Fluphenazine dihydrochloride	2a	5	-0.0324814
Prestwick Chemical Library	Clioquinol	1	5	-0.0328426
Prestwick Chemical Library	Mometasone furoate	1	5	-0.0336657
Prestwick Chemical Library	Nadifloxacin	1	5	-0.0337833
Prestwick Chemical Library	Felodipine	1	5	-0.0341774
Prestwick Chemical Library	Phenoxybenzamine hydrochloride	1	5	-0.0342376
Prestwick Chemical Library	Gabapentin	2a	5	-0.035669
Prestwick Chemical Library	Urapidil hydrochloride	2a	5	-0.0359302
Prestwick Chemical Library	Estramustine	1	5	-0.0359969
Prestwick Chemical Library	Suxibuzone	2a	5	-0.0364105
Prestwick Chemical Library	Ethynodiol diacetate	1	5	-0.0364609
Prestwick Chemical Library	Erythromycin	1	5	-0.0364686
Prestwick Chemical Library	Dioxybenzone	1	5	-0.0373748
Prestwick Chemical Library	Sulmazole	2a	5	-0.0374078
Prestwick Chemical Library	Enrofloxacin	1	5	-0.0374917
Prestwick Chemical Library	Ethosuximide	2a	5	-0.0378598
Prestwick Chemical Library	Spiperone	2a	5	-0.0379019
Prestwick Chemical Library	Azlocillin sodium salt	1	5	-0.0384485
Prestwick Chemical Library	Buspirone hydrochloride	2a	5	-0.0386456
Prestwick Chemical Library	Urapidil hydrochloride	1	5	-0.0386705
Prestwick Chemical Library	Dimethisoquin hydrochloride	2a	5	-0.0388143
Prestwick Chemical Library	Ketotifen fumarate	2a	5	-0.0389769
Prestwick Chemical Library	Ziprasidone Hydrochloride	2a	5	-0.0398529
Prestwick Chemical Library	Valacyclovir hydrochloride	1	5	-0.040456
Prestwick Chemical Library	Theobromine	2a	5	-0.0408992
Prestwick Chemical Library	Gabexate mesilate	2a	5	-0.0409495
Prestwick Chemical Library	Cortisone	2a	5	-0.041028
Prestwick Chemical Library	Benserazide hydrochloride	2a	5	-0.0412086
Prestwick Chemical Library	Fludarabine	2a	5	-0.0413552
Prestwick Chemical Library	Nefopam hydrochloride	2a	5	-0.0414142
Prestwick Chemical Library	Carbadox	1	5	-0.0416764
Prestwick Chemical Library	Methiothepin maleate	2a	5	-0.041702
Prestwick Chemical Library	Etomidate	2a	5	-0.0418773
Prestwick Chemical Library	Ethopropazine hydrochloride	2a	5	-0.0424415
Prestwick Chemical Library	Pralidoxime chloride	1	5	-0.0443486
Prestwick Chemical Library	Nilutamide	1	5	-0.0445164
Prestwick Chemical Library	Phenylbutazone	1	5	-0.0446446
Prestwick Chemical Library	Dehydrocholic acid	1	5	-0.0463436
Prestwick Chemical Library	Tinidazole	1	5	-0.0463584
Prestwick Chemical Library	Orphenadrine hydrochloride	2a	5	-0.0466869
Prestwick Chemical Library	Methenamine	1	5	-0.0471372
Prestwick Chemical Library	Bambuterol hydrochloride	2a	5	-0.0474755
Prestwick Chemical Library	Chlorhexidine	2a	5	-0.0481441
Prestwick Chemical Library	Camylofine chlorhydrate	2a	5	-0.0490637
Prestwick Chemical Library	Galanthamine hydrobromide	1	5	-0.0491346
Prestwick Chemical Library	Phenylpropanolamine hydrochloride	1	5	-0.0499031
Prestwick Chemical Library	Adrenosterone	1	5	-0.0501972
Prestwick Chemical Library	Procyclidine hydrochloride	1	5	-0.0504993
Prestwick Chemical Library	Liranaftate	1	5	-0.0505944
Prestwick Chemical Library	Serotonin hydrochloride	2a	5	-0.0509334
Prestwick Chemical Library	Oxiconazole Nitrate	2a	5	-0.0510172
Prestwick Chemical Library	Dextromethorphan hydrobromide monohydrate	1	5	-0.0514748
Prestwick Chemical Library	Alclometasone dipropionate	2a	5	-0.0526461
Prestwick Chemical Library	Sulfadoxine	2a	5	-0.0527798
Prestwick Chemical Library	Diphenylpyraline hydrochloride	2a	5	-0.0537166
Prestwick Chemical Library	Palonosetron hydrochloride	2a	5	-0.053911
Prestwick Chemical Library	Zimelidine dihydrochloride monohydrate	1	5	-0.054649
Prestwick Chemical Library	Amitryptiline hydrochloride	2a	5	-0.0549777
Prestwick Chemical Library	Buflomedil hydrochloride	2a	5	-0.0550292
Prestwick Chemical Library	Estradiol Valerate	2a	5	-0.0551726
Prestwick Chemical Library	Lacidipine	1	5	-0.0574291
Prestwick Chemical Library	Desonide	1	5	-0.0574349
Prestwick Chemical Library	Nizatidine	1	5	-0.0577457
Prestwick Chemical Library	Ritonavir	1	5	-0.058373
Prestwick Chemical Library	Amprolium hydrochloride	1	5	-0.0588612
Prestwick Chemical Library	Oxalamine citrate salt	1	5	-0.0589076
Prestwick Chemical Library	Trimethadione	2a	5	-0.0594319
Prestwick Chemical Library	Epirubicin hydrochloride	1	5	-0.0594508
Prestwick Chemical Library	Amikacin hydrate	1	5	-0.0601254
Prestwick Chemical Library	Benzoxiquine	1	5	-0.0608463
Prestwick Chemical Library	Pimethixene maleate	1	5	-0.0610546
Prestwick Chemical Library	Dichlorphenamide	2a	5	-0.061973
Prestwick Chemical Library	Diosmin	1	5	-0.0621288
Prestwick Chemical Library	Canrenoic acid potassium salt	1	5	-0.0631183
Prestwick Chemical Library	Ethynodiol diacetate	2a	5	-0.063785
Prestwick Chemical Library	Clozapine	2a	5	-0.065052
Prestwick Chemical Library	Tetracycline hydrochloride	1	5	-0.0651403
Prestwick Chemical Library	Pentamidine isethionate	2a	5	-0.0651715
Prestwick Chemical Library	Fenipentol	1	5	-0.0655972
Prestwick Chemical Library	Aminocaproic acid	1	5	-0.0657307
Prestwick Chemical Library	Cephalothin sodium salt	2a	5	-0.0666018
Prestwick Chemical Library	Tremorine dihydrochloride	1	5	-0.0673608
Prestwick Chemical Library	Panthenol (D)	2a	5	-0.067432
Prestwick Chemical Library	Alendronate sodium	1	5	-0.0686649
Prestwick Chemical Library	Tiaprofenic acid	2a	5	-0.0692476
Prestwick Chemical Library	Norgestimate	1	5	-0.0695895
Prestwick Chemical Library	Zomepirac sodium salt	2a	5	-0.069633
Prestwick Chemical Library	Nimesulide	2a	5	-0.0697274
Prestwick Chemical Library	Tridihexethyl chloride	2a	5	-0.0697279
Prestwick Chemical Library	Olanzapine	2a	5	-0.0701036
Prestwick Chemical Library	3-alpha-Hydroxy-5-beta-androstan-17-one	1	5	-0.0704278
Prestwick Chemical Library	Iproniazide phosphate	1	5	-0.0708178
Prestwick Chemical Library	Tolmetin sodium salt dihydrate	2a	5	-0.0711974
Prestwick Chemical Library	Hydroflumethiazide	1	5	-0.0712427
Prestwick Chemical Library	(S)-(-)-Atenolol	2a	5	-0.072135
Prestwick Chemical Library	Nevirapine	2a	5	-0.0727217
Prestwick Chemical Library	Dofetilide	2a	5	-0.0733844
Prestwick Chemical Library	Sulfanilamide	2a	5	-0.0736875
Prestwick Chemical Library	Diazoxide	1	5	-0.0743496
Prestwick Chemical Library	Iodipamide	1	5	-0.0744189
Prestwick Chemical Library	Oxymetholone	1	5	-0.0747514
Prestwick Chemical Library	Alizapride hydrochloride	1	5	-0.0749697
Prestwick Chemical Library	Captopril	1	5	-0.0754474
Prestwick Chemical Library	Canrenoic acid potassium salt	2a	5	-0.0759471
Prestwick Chemical Library	Althiazide	2a	5	-0.076171
Prestwick Chemical Library	Prednisolone	1	5	-0.0763292
Prestwick Chemical Library	Isoflupredone acetate	2a	5	-0.0764316
Prestwick Chemical Library	Desloratadine	2a	5	-0.0766799
Prestwick Chemical Library	Dipivefrin hydrochloride	2a	5	-0.0770982
Prestwick Chemical Library	Imidurea	1	5	-0.0783262
Prestwick Chemical Library	Oxalamine citrate salt	2a	5	-0.0788977
Prestwick Chemical Library	Ondansetron Hydrochloride	2a	5	-0.0792368
Prestwick Chemical Library	Carisoprodol	1	5	-0.0804595
Prestwick Chemical Library	Topotecan	1	5	-0.0805903
Prestwick Chemical Library	Benzocaine	1	5	-0.0805911
Prestwick Chemical Library	Benazepril hydrochloride	1	5	-0.0806782
Prestwick Chemical Library	Prednisone	2a	5	-0.0809406
Prestwick Chemical Library	Vatalanib	2a	5	-0.080983
Prestwick Chemical Library	Quinapril hydrochloride	1	5	-0.081984
Prestwick Chemical Library	(R)-Duloxetine hydrochloride	1	5	-0.0823258
Prestwick Chemical Library	Imatinib	1	5	-0.0826144
Prestwick Chemical Library	Aminophylline	2a	5	-0.0827399
Prestwick Chemical Library	Bendroflumethiazide	2a	5	-0.0837483
Prestwick Chemical Library	Pridinol methanesulfonate salt	1	5	-0.0841903
Prestwick Chemical Library	Lodoxamide	2a	5	-0.0843013
Prestwick Chemical Library	S(-)Eticlopride hydrochloride	2a	5	-0.0845943
Prestwick Chemical Library	Idebenone	2a	5	-0.084759
Prestwick Chemical Library	Diprophylline	2a	5	-0.0849607
Prestwick Chemical Library	Etilefrine hydrochloride	1	5	-0.0850097
Prestwick Chemical Library	Tylosin	2a	5	-0.0851992
Prestwick Chemical Library	Penciclovir	2a	5	-0.0860374
Prestwick Chemical Library	Pirenzepine dihydrochloride	1	5	-0.0869915
Prestwick Chemical Library	Amethopterin (R,S)	2a	5	-0.0877463
Prestwick Chemical Library	Nafronyl oxalate	2a	5	-0.0880519
Prestwick Chemical Library	Grepafloxacin	1	5	-0.0882
Prestwick Chemical Library	Pyrantel tartrate	1	5	-0.0882162
Prestwick Chemical Library	Testosterone propionate	2a	5	-0.0886477
Prestwick Chemical Library	Diethylcarbamazine citrate	1	5	-0.0889041
Prestwick Chemical Library	Meclofenoxate hydrochloride	2a	5	-0.0890171
Prestwick Chemical Library	Pralidoxime chloride	2a	5	-0.0893344
Prestwick Chemical Library	Meclofenamic acid sodium salt monohydrate	1	5	-0.0897983
Prestwick Chemical Library	Mevastatin	1	5	-0.0907862
Prestwick Chemical Library	Mebhydroline 1,5-naphtalenedisulfonate	2a	5	-0.0917678
Prestwick Chemical Library	Sulconazole nitrate	1	5	-0.0922211
Prestwick Chemical Library	Sulfamethizole	1	5	-0.0934256
Prestwick Chemical Library	Benzoxiquine	2a	5	-0.0946833
Prestwick Chemical Library	Fluconazole	2a	5	-0.0957
Prestwick Chemical Library	Bufexamac	1	5	-0.0958187
Prestwick Chemical Library	Mepivacaine hydrochloride	1	5	-0.0965893
Prestwick Chemical Library	Salmeterol	2a	5	-0.0972309
Prestwick Chemical Library	Ethoxyquin	2a	5	-0.0980014
Prestwick Chemical Library	Vecuronium bromide	2a	5	-0.0980639
Prestwick Chemical Library	Cefotaxime sodium salt	2a	5	-0.0983626
Prestwick Chemical Library	Zileuton	1	5	-0.0995257
Prestwick Chemical Library	(S)-(-)-Cycloserine	2a	5	-0.100056
Prestwick Chemical Library	Irsogladine maleate	2a	5	-0.100478
Prestwick Chemical Library	Cefmetazole sodium salt	2a	5	-0.100759
Prestwick Chemical Library	Etofenamate	2a	5	-0.101062
Prestwick Chemical Library	Nadolol	1	5	-0.101125
Prestwick Chemical Library	Mepenzolate bromide	1	5	-0.101314
Prestwick Chemical Library	Imidurea	2a	5	-0.101536
Prestwick Chemical Library	Amiprilose hydrochloride	2a	5	-0.10154
Prestwick Chemical Library	Cefuroxime sodium salt	1	5	-0.10185
Prestwick Chemical Library	Clebopride maleate	1	5	-0.101967
Prestwick Chemical Library	Iocetamic acid	1	5	-0.102679
Prestwick Chemical Library	Felbinac	2a	5	-0.102838
Prestwick Chemical Library	Methotrimeprazine maleat salt	2a	5	-0.103346
Prestwick Chemical Library	Doxylamine succinate	2a	5	-0.103673
Prestwick Chemical Library	Methacholine chloride	1	5	-0.103807
Prestwick Chemical Library	Acenocoumarol	2a	5	-0.104039
Prestwick Chemical Library	Benperidol	1	5	-0.104387
Prestwick Chemical Library	Chloroquine diphosphate	2a	5	-0.104867
Prestwick Chemical Library	Rofecoxib	1	5	-0.105295
Prestwick Chemical Library	Butacaine	2a	5	-0.105312
Prestwick Chemical Library	Isradipine	1	5	-0.106075
Prestwick Chemical Library	Procyclidine hydrochloride	2a	5	-0.106131
Prestwick Chemical Library	Todralazine hydrochloride	1	5	-0.106752
Prestwick Chemical Library	Olanzapine	1	5	-0.106895
Prestwick Chemical Library	Nitrofurantoin	2a	5	-0.106976
Prestwick Chemical Library	Aminacrine	2a	5	-0.107539
Prestwick Chemical Library	Acetylsalicylsalicylic acid	2a	5	-0.107587
Prestwick Chemical Library	Ranitidine hydrochloride	2a	5	-0.107722
Prestwick Chemical Library	L(-)-vesamicol hydrochloride	1	5	-0.107801
Prestwick Chemical Library	Zuclopenthixol dihydrochloride	1	5	-0.107965
Prestwick Chemical Library	Cisapride	1	5	-0.107967
Prestwick Chemical Library	Iopamidol	1	5	-0.108311
Prestwick Chemical Library	Azaguanine-8	1	5	-0.108557
Prestwick Chemical Library	Oxybenzone	1	5	-0.108818
Prestwick Chemical Library	Diprophylline	1	5	-0.109022
Prestwick Chemical Library	Ethotoin	2a	5	-0.109206
Prestwick Chemical Library	Ebselen	1	5	-0.109831
Prestwick Chemical Library	Prilocaine hydrochloride	2a	5	-0.109879
Prestwick Chemical Library	Probucol	1	5	-0.110854
Prestwick Chemical Library	Dimenhydrinate	1	5	-0.111483
Prestwick Chemical Library	Phenprobamate	1	5	-0.111569
Prestwick Chemical Library	Acefylline	2a	5	-0.111964
Prestwick Chemical Library	Guanabenz acetate	2a	5	-0.113566
Prestwick Chemical Library	Fipexide hydrochloride	1	5	-0.113773
Prestwick Chemical Library	Acetazolamide	1	5	-0.114402
Prestwick Chemical Library	Spaglumic acid	1	5	-0.114839
Prestwick Chemical Library	Methylhydantoin-5-(D)	2a	5	-0.114867
Prestwick Chemical Library	Chicago sky blue 6B	2a	5	-0.115021
Prestwick Chemical Library	Pyridoxine hydrochloride	1	5	-0.115942
Prestwick Chemical Library	Tinidazole	2a	5	-0.116627
Prestwick Chemical Library	Carbimazole	1	5	-0.116848
Prestwick Chemical Library	Dexamethasone acetate	1	5	-0.117293
Prestwick Chemical Library	Busulfan	2a	5	-0.118205
Prestwick Chemical Library	Phenacetin	2a	5	-0.118701
Prestwick Chemical Library	Bifonazole	2a	5	-0.118947
Prestwick Chemical Library	Edrophonium chloride	2a	5	-0.119178
Prestwick Chemical Library	Pimozide	1	5	-0.119188
Prestwick Chemical Library	Acamprosate calcium	1	5	-0.119522
Prestwick Chemical Library	Naloxone hydrochloride	1	5	-0.120457
Prestwick Chemical Library	Dydrogesterone	2a	5	-0.120477
Prestwick Chemical Library	Alfuzosin hydrochloride	2a	5	-0.121511
Prestwick Chemical Library	Acetaminophen	2a	5	-0.12226
Prestwick Chemical Library	(+) -Levobunolol hydrochloride	2a	5	-0.122839
Prestwick Chemical Library	Mupirocin	1	5	-0.124528
Prestwick Chemical Library	Ubenimex	1	5	-0.124764
Prestwick Chemical Library	Proadifen hydrochloride	1	5	-0.124854
Prestwick Chemical Library	Amyleine hydrochloride	2a	5	-0.124917
Prestwick Chemical Library	Isosorbide dinitrate	1	5	-0.125226
Prestwick Chemical Library	Oxymetholone	2a	5	-0.125648
Prestwick Chemical Library	Enilconazole	1	5	-0.126138
Prestwick Chemical Library	Terfenadine	2a	5	-0.126316
Prestwick Chemical Library	Ciprofloxacin hydrochloride monohydrate	2a	5	-0.127076
Prestwick Chemical Library	Carbidopa	1	5	-0.128703
Prestwick Chemical Library	Trimethoprim	2a	5	-0.129436
Prestwick Chemical Library	Pidotimod	2a	5	-0.130063
Prestwick Chemical Library	Niclosamide	1	5	-0.130285
Prestwick Chemical Library	Progesterone	1	5	-0.130844
Prestwick Chemical Library	Bephenium hydroxynaphthoate	1	5	-0.130916
Prestwick Chemical Library	Rifaximin	2a	5	-0.132397
Prestwick Chemical Library	Cytarabine	2a	5	-0.135824
Prestwick Chemical Library	Bacampicillin hydrochloride	2a	5	-0.136026
Prestwick Chemical Library	Prenylamine lactate	2a	5	-0.136733
Prestwick Chemical Library	(+,-)-Octopamine hydrochloride	2a	5	-0.138508
Prestwick Chemical Library	Ethoxzolamide	2a	5	-0.138744
Prestwick Chemical Library	Neomycin sulfate	2a	5	-0.139636
Prestwick Chemical Library	Terbutaline hemisulfate	1	5	-0.140329
Prestwick Chemical Library	Mifepristone	1	5	-0.140368
Prestwick Chemical Library	Ciclopirox ethanolamine	2a	5	-0.141072
Prestwick Chemical Library	Protriptyline hydrochloride	1	5	-0.14145
Prestwick Chemical Library	Risperidone	2a	5	-0.143159
Prestwick Chemical Library	Warfarin	2a	5	-0.146172
Prestwick Chemical Library	Acebutolol hydrochloride	1	5	-0.146314
Prestwick Chemical Library	Metyrapone	1	5	-0.146384
Prestwick Chemical Library	Azaperone	2a	5	-0.146405
Prestwick Chemical Library	Sulfameter	1	5	-0.147343
Prestwick Chemical Library	Aceclidine Hydrochloride	2a	5	-0.147969
Prestwick Chemical Library	Chlorotrianisene	1	5	-0.149639
Prestwick Chemical Library	Pyrilamine maleate	1	5	-0.149873
Prestwick Chemical Library	Sulpiride	2a	5	-0.14995
Prestwick Chemical Library	Chlorpheniramine maleate	1	5	-0.150122
Prestwick Chemical Library	Nialamide	1	5	-0.150149
Prestwick Chemical Library	Norgestimate	2a	5	-0.15053
Prestwick Chemical Library	Methicillin sodium	1	5	-0.150543
Prestwick Chemical Library	Nadide	1	5	-0.150828
Prestwick Chemical Library	Amiodarone hydrochloride	1	5	-0.151666
Prestwick Chemical Library	Bromocryptine mesylate	2a	5	-0.151785
Prestwick Chemical Library	Efavirenz	1	5	-0.152969
Prestwick Chemical Library	(+,-)-Synephrine	1	5	-0.153391
Prestwick Chemical Library	Acyclovir	2a	5	-0.153979
Prestwick Chemical Library	Bisoprolol fumarate	2a	5	-0.154632
Prestwick Chemical Library	Dizocilpine maleate	1	5	-0.155787
Prestwick Chemical Library	Sulfamethoxypyridazine	2a	5	-0.156125
Prestwick Chemical Library	Acyclovir	1	5	-0.156577
Prestwick Chemical Library	Serotonin hydrochloride	1	5	-0.156826
Prestwick Chemical Library	Methapyrilene hydrochloride	1	5	-0.156915
Prestwick Chemical Library	Stavudine	1	5	-0.15758
Prestwick Chemical Library	Doxofylline	2a	5	-0.157636
Prestwick Chemical Library	Flurbiprofen	2a	5	-0.158057
Prestwick Chemical Library	Nicergoline	1	5	-0.159451
Prestwick Chemical Library	Oxybutynin chloride	2a	5	-0.160272
Prestwick Chemical Library	Butacaine	1	5	-0.160625
Prestwick Chemical Library	Butoconazole nitrate	2a	5	-0.16157
Prestwick Chemical Library	Benzonatate	2a	5	-0.161734
Prestwick Chemical Library	Butenafine Hydrochloride	2a	5	-0.161938
Prestwick Chemical Library	Itopride	1	5	-0.162973
Prestwick Chemical Library	Sulfaquinoxaline sodium salt	1	5	-0.16405
Prestwick Chemical Library	Camylofine chlorhydrate	1	5	-0.164603
Prestwick Chemical Library	Dicyclomine hydrochloride	2a	5	-0.165245
Prestwick Chemical Library	Pilocarpine nitrate	2a	5	-0.165475
Prestwick Chemical Library	Sulfanilamide	1	5	-0.165757
Prestwick Chemical Library	Cladribine	2a	5	-0.166316
Prestwick Chemical Library	Ebselen	2a	5	-0.167115
Prestwick Chemical Library	(+,-)-Octopamine hydrochloride	1	5	-0.167524
Prestwick Chemical Library	Nifedipine	1	5	-0.168332
Prestwick Chemical Library	Mefenamic acid	2a	5	-0.170233
Prestwick Chemical Library	Linezolid	2a	5	-0.170258
Prestwick Chemical Library	Etofenamate	1	5	-0.170764
Prestwick Chemical Library	Allopurinol	2a	5	-0.170825
Prestwick Chemical Library	Isometheptene mucate	1	5	-0.170974
Prestwick Chemical Library	Norgestrel-(-)-D	1	5	-0.173312
Prestwick Chemical Library	Ethosuximide	1	5	-0.174164
Prestwick Chemical Library	Sulfinpyrazone	1	5	-0.174624
Prestwick Chemical Library	Sulfamethazine sodium salt	2a	5	-0.175045
Prestwick Chemical Library	Mafenide hydrochloride	2a	5	-0.175375
Prestwick Chemical Library	Hexestrol	2a	5	-0.176093
Prestwick Chemical Library	Sparfloxacin	2a	5	-0.177721
Prestwick Chemical Library	Racecadotril	2a	5	-0.17838
Prestwick Chemical Library	Liothyronine	2a	5	-0.178388
Prestwick Chemical Library	Dextromethorphan hydrobromide monohydrate	2a	5	-0.178828
Prestwick Chemical Library	Nisoxetine hydrochloride	1	5	-0.179782
Prestwick Chemical Library	Trichlormethiazide	2a	5	-0.180335
Prestwick Chemical Library	Colistin sulfate	1	5	-0.180836
Prestwick Chemical Library	Alcuronium chloride	1	5	-0.18115
Prestwick Chemical Library	Amprolium hydrochloride	2a	5	-0.181289
Prestwick Chemical Library	Cloxacillin sodium salt	2a	5	-0.183468
Prestwick Chemical Library	Tribenoside	2a	5	-0.183502
Prestwick Chemical Library	Nevirapine	1	5	-0.184041
Prestwick Chemical Library	Clarithromycin	2a	5	-0.185073
Prestwick Chemical Library	Sulfabenzamide	1	5	-0.185278
Prestwick Chemical Library	Benzethonium chloride	2a	5	-0.18543
Prestwick Chemical Library	Dimenhydrinate	2a	5	-0.186367
Prestwick Chemical Library	Erythromycin	2a	5	-0.187598
Prestwick Chemical Library	Flurbiprofen	1	5	-0.188306
Prestwick Chemical Library	Chlorcyclizine hydrochloride	2a	5	-0.18854
Prestwick Chemical Library	Bufexamac	2a	5	-0.190037
Prestwick Chemical Library	Nadifloxacin	2a	5	-0.190071
Prestwick Chemical Library	(-)-Isoproterenol hydrochloride	2a	5	-0.190626
Prestwick Chemical Library	Cloxacillin sodium salt	1	5	-0.191051
Prestwick Chemical Library	Ethacrynic acid	1	5	-0.19189
Prestwick Chemical Library	Androsterone	2a	5	-0.193511
Prestwick Chemical Library	Carbidopa	2a	5	-0.193546
Prestwick Chemical Library	Lansoprazole	1	5	-0.19363
Prestwick Chemical Library	Aminacrine	1	5	-0.193764
Prestwick Chemical Library	Hemicholinium bromide	2a	5	-0.194671
Prestwick Chemical Library	Cefazolin sodium salt	1	5	-0.194964
Prestwick Chemical Library	Fenbufen	2a	5	-0.194984
Prestwick Chemical Library	Niclosamide	2a	5	-0.195716
Prestwick Chemical Library	Ampyrone	1	5	-0.197001
Prestwick Chemical Library	Methyldopate hydrochloride	2a	5	-0.197404
Prestwick Chemical Library	Pentoxifylline	2a	5	-0.1981
Prestwick Chemical Library	Methylhydantoin-5-(L)	2a	5	-0.19825
Prestwick Chemical Library	Pindolol	2a	5	-0.198772
Prestwick Chemical Library	Isoconazole	1	5	-0.198814
Prestwick Chemical Library	Fomepizole	1	5	-0.200893
Prestwick Chemical Library	Irinotecan hydrochloride trihydrate	1	5	-0.201762
Prestwick Chemical Library	Gentamicine sulfate	1	5	-0.202512
Prestwick Chemical Library	Metaraminol bitartrate	2a	5	-0.204217
Prestwick Chemical Library	Adamantamine fumarate	1	5	-0.205152
Prestwick Chemical Library	Lofepramine	1	5	-0.205209
Prestwick Chemical Library	Thioguanosine	2a	5	-0.205952
Prestwick Chemical Library	Pirenzepine dihydrochloride	2a	5	-0.207269
Prestwick Chemical Library	Brinzolamide	2a	5	-0.207703
Prestwick Chemical Library	Melengestrol acetate	2a	5	-0.20888
Prestwick Chemical Library	Heptaminol hydrochloride	1	5	-0.209604
Prestwick Chemical Library	Methocarbamol	2a	5	-0.209785
Prestwick Chemical Library	Azlocillin sodium salt	2a	5	-0.210108
Prestwick Chemical Library	Morantel tartrate	1	5	-0.210537
Prestwick Chemical Library	Flecainide acetate	1	5	-0.211379
Prestwick Chemical Library	Catharanthine	1	5	-0.212482
Prestwick Chemical Library	Imiquimod	2a	5	-0.212803
Prestwick Chemical Library	Clavulanate potassium salt	1	5	-0.213634
Prestwick Chemical Library	Sibutramine hydrochloride	1	5	-0.214717
Prestwick Chemical Library	Fluconazole	1	5	-0.214766
Prestwick Chemical Library	Spiperone	1	5	-0.217002
Prestwick Chemical Library	Cefoperazone dihydrate	1	5	-0.218032
Prestwick Chemical Library	Zoxazolamine	2a	5	-0.219135
Prestwick Chemical Library	Betahistine mesylate	2a	5	-0.219228
Prestwick Chemical Library	Pidotimod	1	5	-0.221182
Prestwick Chemical Library	Antipyrine, 4-hydroxy	2a	5	-0.221346
Prestwick Chemical Library	Saquinavir mesylate	1	5	-0.22321
Prestwick Chemical Library	Cefotetan	1	5	-0.224276
Prestwick Chemical Library	Carbarsone	1	5	-0.224484
Prestwick Chemical Library	Diacerein	2a	5	-0.225397
Prestwick Chemical Library	Racepinephrine hydrochloride	2a	5	-0.225712
Prestwick Chemical Library	Acitretin	2a	5	-0.22592
Prestwick Chemical Library	Oxyphenbutazone	2a	5	-0.227002
[truncated: 555 more rows]
